# Supplementary material for: 3-{2-[(1,3-Benzothia­zol-2-yl)sulfanyl­meth­yl]phen­yl}-4-meth­oxy-5,5-dimethyl­furan-2(5H)-one
Source: Acta Crystallogr Sect E Struct Rep Online. 2012 May 23;68(Pt 6):o1854. doi: 10.1107/S1600536812022404 (PMC3379421; doi:10.1107/S1600536812022404)
Supplement: Supplementary file 1 [file e-68-o1854-sup1.cif]

##############################################################################
#                                                                            #
# This CIF contains the data in a paper accepted for publication in          #
# Acta Crystallographica Section E. It conforms to the requirements of       #
# Notes for Authors for Acta Crystallographica Section E, and has been       #
# peer reviewed under the auspices of the IUCr Commission on Journals.       #
#                                                                            #
# Full details of the Crystallographic Information File format               #
# are given in the paper "The Crystallographic Information File (CIF):       #
# a New Standard Archive File for Crystallography" by S. R. Hall, F. H.      #
# Allen and I. D. Brown [Acta Cryst. (1991), A47, 655-685].                  #
#                                                                            #
# The current version of the core CIF dictionary is obtainable from          #
# ftp://ftp.iucr.org/pub/cif_core.dic.                                       #
#                                                                            #
# Software is freely available for graphical display of the structure(s)     #
# in this CIF. For information consult the CIF software page                 #
# http://www.iucr.org/resources/cif/software.                                #
#                                                                            #
# This file may be used for bona fide research purposes within the           #
# scientific community so long as proper attribution is given to the journal # 
# article from which it was obtained.                                        #
#                                                                            #
##############################################################################
data_global
_audit_creation_method     SHELXL-97
_journal_date_recd_electronic     2012-05-08
_journal_date_accepted     2012-05-17
_journal_name_full     'Acta Crystallographica, Section E'
_journal_year     2012
_journal_volume     68
_journal_issue      6
_journal_page_first     o1854
_journal_page_last     o1854
_journal_paper_category     QO
_journal_paper_doi     10.1107/S1600536812022404
_journal_coeditor_code     IM2376
_publ_contact_author_name     'Dr. Wenwei You'
_publ_contact_author_address
;
School of Pharmaceutical Sciences
Southern Medical University
Guangzhou 510515
People's Republic of China
;
_publ_contact_author_email     youww@smu.edu.cn
_publ_contact_author_fax     '86 20 61648197'
_publ_contact_author_phone     '86 20 61648648'
_publ_section_title
;\
3-{2-[(1,3-Benzothiazol-2-yl)sulfanylmethyl]phenyl}-4-methoxy-5,5-\
dimethylfuran-2(5<i>H</i>)-one
;
loop_
    _publ_author_name
    _publ_author_footnote
    _publ_author_address
    'Anna Duan' .
; School of Pharmaceutical Sciences
  Southern Medical University
  Guangzhou 510515
  People's Republic of China
;
    'Haikui Yang' .
; School of Pharmaceutical Sciences
  Southern Medical University
  Guangzhou 510515
  People's Republic of China
;
    'Peiliang Zhao' .
; School of Pharmaceutical Sciences
  Southern Medical University
  Guangzhou 510515
  People's Republic of China
;
    'Wenwei You' .
; School of Pharmaceutical Sciences
  Southern Medical University
  Guangzhou 510515
  People's Republic of China
;
data_I
_audit_creation_method     SHELXL-97
_chemical_name_systematic
;
3-{2-[(1,3-Benzothiazol-2-yl)sulfanylmethyl]phenyl}-4-methoxy-
5,5-dimethylfuran-2(5<i>H</i>)-one
;
_chemical_name_common     ?
_chemical_formula_moiety     'C21 H19 N O3 S2'
_chemical_formula_sum     'C21 H19 N O3 S2'
_chemical_formula_iupac     'C21 H19 N O3 S2'
_chemical_formula_weight     397.49
_chemical_melting_point     ?
_symmetry_cell_setting     triclinic
_symmetry_space_group_name_H-M     'P -1'
_symmetry_space_group_name_Hall     '-P 1'
loop_
    _symmetry_equiv_pos_as_xyz
    'x, y, z'
    '-x, -y, -z'
_cell_length_a     10.4702(9)
_cell_length_b     10.4851(9)
_cell_length_c     10.5169(9)
_cell_angle_alpha     117.5670(10)
_cell_angle_beta     100.3980(10)
_cell_angle_gamma     95.2570(10)
_cell_volume     986.15(15)
_cell_formula_units_Z     2
_cell_measurement_reflns_used     2192
_cell_measurement_theta_min     2.26
_cell_measurement_theta_max     24.59
_cell_measurement_temperature     292(2)
_exptl_crystal_description     block
_exptl_crystal_colour     colorless
_exptl_crystal_size_max     0.20
_exptl_crystal_size_mid     0.20
_exptl_crystal_size_min     0.10
_exptl_crystal_density_diffrn     1.339
_exptl_crystal_density_meas     ?
_exptl_crystal_density_method     'not measured'
_exptl_crystal_F_000     416
_exptl_absorpt_coefficient_mu     0.291
_exptl_absorpt_correction_type     multi-scan
_exptl_absorpt_process_details     '(SADABS; Sheldrick, 2005)'
_exptl_absorpt_correction_T_min     0.9441
_exptl_absorpt_correction_T_max     0.9715
_exptl_special_details
;
;
_diffrn_ambient_temperature     292(2)
_diffrn_radiation_type     MoK\a
_diffrn_radiation_wavelength     0.71073
_diffrn_radiation_source     'fine-focus sealed tube'
_diffrn_radiation_monochromator     graphite
_diffrn_measurement_device_type     'Bruker SMART CCD area-detector'
_diffrn_measurement_method     'phi and omega scans'
_diffrn_detector_area_resol_mean     ?
_diffrn_reflns_number     7206
_diffrn_reflns_av_R_equivalents     0.0395
_diffrn_reflns_av_sigmaI/netI     0.0567
_diffrn_reflns_theta_min     2.02
_diffrn_reflns_theta_max     26.00
_diffrn_reflns_theta_full     26.00
_diffrn_measured_fraction_theta_max     0.987
_diffrn_measured_fraction_theta_full     0.987
_diffrn_reflns_limit_h_min     -11
_diffrn_reflns_limit_h_max     12
_diffrn_reflns_limit_k_min     -12
_diffrn_reflns_limit_k_max     12
_diffrn_reflns_limit_l_min     -12
_diffrn_reflns_limit_l_max     12
_diffrn_standards_number     ?
_diffrn_standards_interval_count     ?
_diffrn_standards_interval_time     ?
_diffrn_standards_decay_%     ?
_refine_special_details
;
Refinement of <i>F</i>^2^ against ALL reflections. The weighted <i>R</i>-factor
<i>wR</i> and goodness of fit <i>S</i> are based on <i>F</i>^2^, conventional
<i>R</i>-factors <i>R</i> are based on <i>F</i>, with <i>F</i> set to zero for
negative <i>F</i>^2^. The threshold expression of <i>F</i>^2^ >
\s(<i>F</i>^2^) is used only for calculating <i>R</i>-factors(gt) <i>etc</i>.
and is not relevant to the choice of reflections for refinement.
<i>R</i>-factors based on <i>F</i>^2^ are statistically about twice as large
as those based on <i>F</i>, and <i>R</i>- factors based on ALL data will be
even larger.
;
_reflns_number_total     3804
_reflns_number_gt     2713
_reflns_threshold_expression     I>2sigma(I)
_refine_ls_structure_factor_coef     Fsqd
_refine_ls_matrix_type     full
_refine_ls_R_factor_all     0.0650
_refine_ls_R_factor_gt     0.0447
_refine_ls_wR_factor_gt     0.1005
_refine_ls_wR_factor_ref     0.1092
_refine_ls_goodness_of_fit_ref     0.897
_refine_ls_restrained_S_all     0.897
_refine_ls_number_reflns     3804
_refine_ls_number_parameters     247
_refine_ls_number_restraints     0
_refine_ls_hydrogen_treatment     constr
_refine_ls_weighting_scheme     calc
_refine_ls_weighting_details
         'calc w=1/[\s^2^(Fo^2^)+(0.0592P)^2^+0.0000P] where P=(Fo^2^+2Fc^2^)/3'
_atom_sites_solution_hydrogens     geom
_atom_sites_solution_primary     direct
_atom_sites_solution_secondary     difmap
_refine_ls_shift/su_max     0.000
_refine_ls_shift/su_mean     0.000
_refine_diff_density_max     0.253
_refine_diff_density_min     -0.224
_refine_ls_extinction_method     none
_refine_ls_extinction_coef     ?
loop_
    _atom_type_symbol
    _atom_type_description
    _atom_type_scat_dispersion_real
    _atom_type_scat_dispersion_imag
    _atom_type_scat_source
    'C' 'C' 0.0033 0.0016
                         'International Tables Vol C Tables 4.2.6.8 and 6.1.1.4'
    'H' 'H' 0.0000 0.0000
                         'International Tables Vol C Tables 4.2.6.8 and 6.1.1.4'
    'N' 'N' 0.0061 0.0033
                         'International Tables Vol C Tables 4.2.6.8 and 6.1.1.4'
    'O' 'O' 0.0106 0.0060
                         'International Tables Vol C Tables 4.2.6.8 and 6.1.1.4'
    'S' 'S' 0.1246 0.1234
                         'International Tables Vol C Tables 4.2.6.8 and 6.1.1.4'
_computing_data_collection     'SMART (Bruker, 2001)'
_computing_cell_refinement     'SAINT (Bruker, 2001)'
_computing_data_reduction     'SAINT (Bruker, 2001)'
_computing_structure_solution     'SHELXS97 (Sheldrick, 2008)'
_computing_structure_refinement     'SHELXL97 (Sheldrick, 2008)'
_computing_molecular_graphics     'SHELXTL (Sheldrick, 2008)'
_computing_publication_material     'SHELXTL (Sheldrick, 2008)'
loop_
    _atom_site_type_symbol
    _atom_site_label
    _atom_site_fract_x
    _atom_site_fract_y
    _atom_site_fract_z
    _atom_site_U_iso_or_equiv
    _atom_site_adp_type
    _atom_site_calc_flag
    _atom_site_refinement_flags
    _atom_site_occupancy
    _atom_site_symmetry_multiplicity
    _atom_site_disorder_assembly
    _atom_site_disorder_group
    C C1 0.3099(2) 1.1296(2) 0.3804(2) 0.0429(5) Uani d . 1 1 . .
    C C2 0.1915(2) 1.1787(3) 0.3934(3) 0.0585(6) Uani d . 1 1 . .
    H H2 0.1101 1.1139 0.3439 0.070 Uiso calc R 1 1 . .
    C C3 0.1987(3) 1.3256(3) 0.4814(3) 0.0749(8) Uani d . 1 1 . .
    H H3 0.1207 1.3609 0.4920 0.090 Uiso calc R 1 1 . .
    C C4 0.3186(3) 1.4226(3) 0.5548(3) 0.0720(8) Uani d . 1 1 . .
    H H4 0.3199 1.5220 0.6133 0.086 Uiso calc R 1 1 . .
    C C5 0.4367(2) 1.3757(2) 0.5435(3) 0.0548(6) Uani d . 1 1 . .
    H H5 0.5172 1.4418 0.5944 0.066 Uiso calc R 1 1 . .
    C C6 0.4325(2) 1.2275(2) 0.4545(2) 0.0401(5) Uani d . 1 1 . .
    C C7 0.5064(2) 1.0231(2) 0.3504(2) 0.0393(5) Uani d . 1 1 . .
    C C8 0.7722(2) 1.0145(2) 0.3745(2) 0.0471(5) Uani d . 1 1 . .
    H H8A 0.7754 1.0955 0.4713 0.057 Uiso calc R 1 1 . .
    H H8B 0.8379 0.9594 0.3878 0.057 Uiso calc R 1 1 . .
    C C9 0.80777(19) 1.0755(2) 0.2782(2) 0.0383(5) Uani d . 1 1 . .
    C C10 0.82367(19) 0.9825(2) 0.1364(2) 0.0388(5) Uani d . 1 1 . .
    C C11 0.8548(2) 1.0439(2) 0.0510(2) 0.0468(5) Uani d . 1 1 . .
    H H11 0.8650 0.9830 -0.0432 0.056 Uiso calc R 1 1 . .
    C C12 0.8711(2) 1.1929(3) 0.1022(3) 0.0532(6) Uani d . 1 1 . .
    H H12 0.8919 1.2318 0.0433 0.064 Uiso calc R 1 1 . .
    C C13 0.8561(2) 1.2839(2) 0.2417(3) 0.0547(6) Uani d . 1 1 . .
    H H13 0.8674 1.3847 0.2775 0.066 Uiso calc R 1 1 . .
    C C14 0.8244(2) 1.2252(2) 0.3280(2) 0.0486(6) Uani d . 1 1 . .
    H H14 0.8140 1.2873 0.4217 0.058 Uiso calc R 1 1 . .
    C C15 0.8151(2) 0.8231(2) 0.0802(2) 0.0406(5) Uani d . 1 1 . .
    C C16 0.7292(2) 0.7023(2) -0.0266(2) 0.0495(6) Uani d . 1 1 . .
    C C17 0.7745(2) 0.5641(3) -0.0455(3) 0.0630(7) Uani d . 1 1 . .
    C C18 0.9225(2) 0.7703(3) 0.1412(3) 0.0514(6) Uani d . 1 1 . .
    C C19 0.5531(2) 0.8016(3) -0.1034(3) 0.0575(6) Uani d . 1 1 . .
    H H19A 0.5432 0.8556 -0.0043 0.086 Uiso calc R 1 1 . .
    H H19B 0.4677 0.7665 -0.1725 0.086 Uiso calc R 1 1 . .
    H H19C 0.6086 0.8647 -0.1235 0.086 Uiso calc R 1 1 . .
    C C20 0.6809(3) 0.4717(3) -0.0114(4) 0.0940(10) Uani d . 1 1 . .
    H H20A 0.7197 0.3923 -0.0111 0.141 Uiso calc R 1 1 . .
    H H20B 0.5983 0.4328 -0.0856 0.141 Uiso calc R 1 1 . .
    H H20C 0.6657 0.5315 0.0841 0.141 Uiso calc R 1 1 . .
    C C21 0.8059(3) 0.4778(3) -0.1948(3) 0.0900(10) Uani d . 1 1 . .
    H H21A 0.8612 0.5429 -0.2127 0.135 Uiso calc R 1 1 . .
    H H21B 0.7250 0.4334 -0.2718 0.135 Uiso calc R 1 1 . .
    H H21C 0.8515 0.4026 -0.1941 0.135 Uiso calc R 1 1 . .
    N N1 0.54360(17) 1.16332(19) 0.43437(18) 0.0421(4) Uani d . 1 1 . .
    O O1 1.02066(17) 0.84009(18) 0.2398(2) 0.0706(5) Uani d . 1 1 . .
    O O2 0.89788(16) 0.62095(17) 0.06858(18) 0.0649(5) Uani d . 1 1 . .
    O O3 0.61278(16) 0.67939(17) -0.11829(18) 0.0677(5) Uani d . 1 1 . .
    S S1 0.33515(6) 0.95239(6) 0.28478(6) 0.04817(18) Uani d . 1 1 . .
    S S2 0.60881(6) 0.89569(6) 0.29888(6) 0.04876(19) Uani d . 1 1 . .
loop_
    _atom_site_aniso_label
    _atom_site_aniso_U_11
    _atom_site_aniso_U_22
    _atom_site_aniso_U_33
    _atom_site_aniso_U_12
    _atom_site_aniso_U_13
    _atom_site_aniso_U_23
    C1 0.0394(13) 0.0446(13) 0.0388(11) 0.0066(10) 0.0056(10) 0.0175(10)
    C2 0.0378(14) 0.0557(16) 0.0604(15) 0.0056(12) 0.0000(12) 0.0162(13)
    C3 0.0425(16) 0.0631(18) 0.091(2) 0.0176(14) 0.0086(15) 0.0167(16)
    C4 0.0551(18) 0.0436(15) 0.088(2) 0.0149(13) 0.0073(15) 0.0121(15)
    C5 0.0463(15) 0.0416(14) 0.0616(15) 0.0026(11) 0.0019(12) 0.0184(12)
    C6 0.0366(12) 0.0418(13) 0.0405(11) 0.0050(10) 0.0064(10) 0.0209(10)
    C7 0.0413(13) 0.0427(13) 0.0372(11) 0.0079(10) 0.0111(10) 0.0219(10)
    C8 0.0421(13) 0.0541(14) 0.0441(12) 0.0157(11) 0.0110(11) 0.0221(11)
    C9 0.0265(11) 0.0390(12) 0.0429(12) 0.0082(9) 0.0058(9) 0.0156(10)
    C10 0.0283(11) 0.0409(12) 0.0411(11) 0.0097(9) 0.0065(9) 0.0155(10)
    C11 0.0401(13) 0.0523(15) 0.0461(13) 0.0114(11) 0.0151(10) 0.0206(11)
    C12 0.0440(14) 0.0568(16) 0.0663(16) 0.0077(12) 0.0170(12) 0.0356(14)
    C13 0.0479(15) 0.0392(14) 0.0766(17) 0.0115(11) 0.0190(13) 0.0263(13)
    C14 0.0419(13) 0.0437(14) 0.0487(13) 0.0107(11) 0.0134(11) 0.0124(11)
    C15 0.0322(12) 0.0388(12) 0.0428(12) 0.0104(10) 0.0084(10) 0.0132(10)
    C16 0.0387(13) 0.0433(14) 0.0515(13) 0.0124(11) 0.0027(11) 0.0135(11)
    C17 0.0431(15) 0.0404(14) 0.0751(17) 0.0103(12) -0.0045(13) 0.0104(13)
    C18 0.0405(14) 0.0442(15) 0.0562(14) 0.0145(11) 0.0076(12) 0.0146(12)
    C19 0.0451(15) 0.0602(16) 0.0596(15) 0.0165(12) 0.0001(12) 0.0269(13)
    C20 0.071(2) 0.0528(18) 0.143(3) 0.0068(16) 0.003(2) 0.045(2)
    C21 0.076(2) 0.0606(18) 0.078(2) 0.0289(16) -0.0061(16) -0.0043(16)
    N1 0.0396(11) 0.0438(11) 0.0437(10) 0.0062(9) 0.0088(8) 0.0232(9)
    O1 0.0455(11) 0.0551(11) 0.0751(12) 0.0121(9) -0.0145(9) 0.0129(10)
    O2 0.0498(11) 0.0427(10) 0.0749(11) 0.0169(8) -0.0066(9) 0.0132(9)
    O3 0.0483(11) 0.0482(10) 0.0695(11) 0.0112(8) -0.0148(9) 0.0091(9)
    S1 0.0433(4) 0.0417(4) 0.0459(3) 0.0025(3) 0.0043(3) 0.0141(3)
    S2 0.0507(4) 0.0436(4) 0.0557(4) 0.0122(3) 0.0204(3) 0.0243(3)
_geom_special_details
;
All e.s.d.'s (except the e.s.d. in the dihedral angle between two l.s. planes)
are estimated using the full covariance matrix. The cell e.s.d.'s are taken
into account individually in the estimation of e.s.d.'s in distances, angles
and torsion angles; correlations between e.s.d.'s in cell parameters are only
used when they are defined by crystal symmetry. An approximate (isotropic)
treatment of cell e.s.d.'s is used for estimating e.s.d.'s involving l.s.
planes.
;
loop_
    _geom_bond_atom_site_label_1
    _geom_bond_atom_site_label_2
    _geom_bond_site_symmetry_2
    _geom_bond_distance
    _geom_bond_publ_flag
    C1 C2 . 1.391(3) ?
    C1 C6 . 1.403(3) ?
    C1 S1 . 1.729(2) ?
    C2 C3 . 1.367(3) ?
    C2 H2 . 0.9300 ?
    C3 C4 . 1.377(3) ?
    C3 H3 . 0.9300 ?
    C4 C5 . 1.377(3) ?
    C4 H4 . 0.9300 ?
    C5 C6 . 1.385(3) ?
    C5 H5 . 0.9300 ?
    C6 N1 . 1.397(3) ?
    C7 N1 . 1.289(2) ?
    C7 S2 . 1.741(2) ?
    C7 S1 . 1.754(2) ?
    C8 C9 . 1.504(3) ?
    C8 S2 . 1.820(2) ?
    C8 H8A . 0.9700 ?
    C8 H8B . 0.9700 ?
    C9 C14 . 1.387(3) ?
    C9 C10 . 1.406(3) ?
    C10 C11 . 1.390(3) ?
    C10 C15 . 1.480(3) ?
    C11 C12 . 1.378(3) ?
    C11 H11 . 0.9300 ?
    C12 C13 . 1.379(3) ?
    C12 H12 . 0.9300 ?
    C13 C14 . 1.378(3) ?
    C13 H13 . 0.9300 ?
    C14 H14 . 0.9300 ?
    C15 C16 . 1.336(3) ?
    C15 C18 . 1.471(3) ?
    C16 O3 . 1.334(3) ?
    C16 C17 . 1.503(3) ?
    C17 O2 . 1.450(3) ?
    C17 C20 . 1.517(4) ?
    C17 C21 . 1.524(4) ?
    C18 O1 . 1.201(3) ?
    C18 O2 . 1.360(3) ?
    C19 O3 . 1.433(3) ?
    C19 H19A . 0.9600 ?
    C19 H19B . 0.9600 ?
    C19 H19C . 0.9600 ?
    C20 H20A . 0.9600 ?
    C20 H20B . 0.9600 ?
    C20 H20C . 0.9600 ?
    C21 H21A . 0.9600 ?
    C21 H21B . 0.9600 ?
    C21 H21C . 0.9600 ?
loop_
    _geom_angle_atom_site_label_1
    _geom_angle_atom_site_label_2
    _geom_angle_atom_site_label_3
    _geom_angle_site_symmetry_1
    _geom_angle_site_symmetry_3
    _geom_angle
    _geom_angle_publ_flag
    C2 C1 C6 . . 121.1(2) ?
    C2 C1 S1 . . 129.24(18) ?
    C6 C1 S1 . . 109.60(16) ?
    C3 C2 C1 . . 117.8(2) ?
    C3 C2 H2 . . 121.1 ?
    C1 C2 H2 . . 121.1 ?
    C2 C3 C4 . . 121.6(2) ?
    C2 C3 H3 . . 119.2 ?
    C4 C3 H3 . . 119.2 ?
    C3 C4 C5 . . 121.4(2) ?
    C3 C4 H4 . . 119.3 ?
    C5 C4 H4 . . 119.3 ?
    C4 C5 C6 . . 118.3(2) ?
    C4 C5 H5 . . 120.8 ?
    C6 C5 H5 . . 120.8 ?
    C5 C6 N1 . . 124.9(2) ?
    C5 C6 C1 . . 119.8(2) ?
    N1 C6 C1 . . 115.26(18) ?
    N1 C7 S2 . . 126.65(17) ?
    N1 C7 S1 . . 116.90(16) ?
    S2 C7 S1 . . 116.43(12) ?
    C9 C8 S2 . . 113.56(14) ?
    C9 C8 H8A . . 108.9 ?
    S2 C8 H8A . . 108.9 ?
    C9 C8 H8B . . 108.9 ?
    S2 C8 H8B . . 108.9 ?
    H8A C8 H8B . . 107.7 ?
    C14 C9 C10 . . 118.79(19) ?
    C14 C9 C8 . . 120.27(18) ?
    C10 C9 C8 . . 120.93(18) ?
    C11 C10 C9 . . 118.73(19) ?
    C11 C10 C15 . . 119.70(18) ?
    C9 C10 C15 . . 121.48(18) ?
    C12 C11 C10 . . 121.7(2) ?
    C12 C11 H11 . . 119.2 ?
    C10 C11 H11 . . 119.2 ?
    C11 C12 C13 . . 119.5(2) ?
    C11 C12 H12 . . 120.3 ?
    C13 C12 H12 . . 120.3 ?
    C14 C13 C12 . . 119.9(2) ?
    C14 C13 H13 . . 120.1 ?
    C12 C13 H13 . . 120.1 ?
    C13 C14 C9 . . 121.5(2) ?
    C13 C14 H14 . . 119.3 ?
    C9 C14 H14 . . 119.3 ?
    C16 C15 C18 . . 105.53(19) ?
    C16 C15 C10 . . 134.4(2) ?
    C18 C15 C10 . . 120.01(19) ?
    O3 C16 C15 . . 133.6(2) ?
    O3 C16 C17 . . 114.12(19) ?
    C15 C16 C17 . . 112.3(2) ?
    O2 C17 C16 . . 102.18(18) ?
    O2 C17 C20 . . 107.9(2) ?
    C16 C17 C20 . . 112.3(2) ?
    O2 C17 C21 . . 107.9(2) ?
    C16 C17 C21 . . 112.4(2) ?
    C20 C17 C21 . . 113.3(2) ?
    O1 C18 O2 . . 120.9(2) ?
    O1 C18 C15 . . 129.0(2) ?
    O2 C18 C15 . . 110.17(19) ?
    O3 C19 H19A . . 109.5 ?
    O3 C19 H19B . . 109.5 ?
    H19A C19 H19B . . 109.5 ?
    O3 C19 H19C . . 109.5 ?
    H19A C19 H19C . . 109.5 ?
    H19B C19 H19C . . 109.5 ?
    C17 C20 H20A . . 109.5 ?
    C17 C20 H20B . . 109.5 ?
    H20A C20 H20B . . 109.5 ?
    C17 C20 H20C . . 109.5 ?
    H20A C20 H20C . . 109.5 ?
    H20B C20 H20C . . 109.5 ?
    C17 C21 H21A . . 109.5 ?
    C17 C21 H21B . . 109.5 ?
    H21A C21 H21B . . 109.5 ?
    C17 C21 H21C . . 109.5 ?
    H21A C21 H21C . . 109.5 ?
    H21B C21 H21C . . 109.5 ?
    C7 N1 C6 . . 109.71(18) ?
    C18 O2 C17 . . 109.83(17) ?
    C16 O3 C19 . . 119.67(17) ?
    C1 S1 C7 . . 88.52(10) ?
    C7 S2 C8 . . 101.71(10) ?
loop_
    _geom_torsion_atom_site_label_1
    _geom_torsion_atom_site_label_2
    _geom_torsion_atom_site_label_3
    _geom_torsion_atom_site_label_4
    _geom_torsion_site_symmetry_1
    _geom_torsion_site_symmetry_2
    _geom_torsion_site_symmetry_3
    _geom_torsion_site_symmetry_4
    _geom_torsion
    _geom_torsion_publ_flag
    C6 C1 C2 C3 . . . . -0.3(3) ?
    S1 C1 C2 C3 . . . . 177.37(19) ?
    C1 C2 C3 C4 . . . . 0.2(4) ?
    C2 C3 C4 C5 . . . . -0.4(4) ?
    C3 C4 C5 C6 . . . . 0.7(4) ?
    C4 C5 C6 N1 . . . . -178.7(2) ?
    C4 C5 C6 C1 . . . . -0.8(3) ?
    C2 C1 C6 C5 . . . . 0.6(3) ?
    S1 C1 C6 C5 . . . . -177.46(16) ?
    C2 C1 C6 N1 . . . . 178.74(18) ?
    S1 C1 C6 N1 . . . . 0.6(2) ?
    S2 C8 C9 C14 . . . . 114.53(19) ?
    S2 C8 C9 C10 . . . . -64.9(2) ?
    C14 C9 C10 C11 . . . . -0.3(3) ?
    C8 C9 C10 C11 . . . . 179.14(18) ?
    C14 C9 C10 C15 . . . . 176.32(18) ?
    C8 C9 C10 C15 . . . . -4.2(3) ?
    C9 C10 C11 C12 . . . . 0.4(3) ?
    C15 C10 C11 C12 . . . . -176.34(19) ?
    C10 C11 C12 C13 . . . . 0.0(3) ?
    C11 C12 C13 C14 . . . . -0.4(3) ?
    C12 C13 C14 C9 . . . . 0.4(3) ?
    C10 C9 C14 C13 . . . . -0.1(3) ?
    C8 C9 C14 C13 . . . . -179.52(19) ?
    C11 C10 C15 C16 . . . . -71.7(3) ?
    C9 C10 C15 C16 . . . . 111.7(3) ?
    C11 C10 C15 C18 . . . . 104.6(2) ?
    C9 C10 C15 C18 . . . . -72.1(3) ?
    C18 C15 C16 O3 . . . . 178.4(2) ?
    C10 C15 C16 O3 . . . . -5.0(4) ?
    C18 C15 C16 C17 . . . . -1.3(3) ?
    C10 C15 C16 C17 . . . . 175.3(2) ?
    O3 C16 C17 O2 . . . . -178.22(19) ?
    C15 C16 C17 O2 . . . . 1.5(3) ?
    O3 C16 C17 C20 . . . . -62.8(3) ?
    C15 C16 C17 C20 . . . . 117.0(3) ?
    O3 C16 C17 C21 . . . . 66.4(3) ?
    C15 C16 C17 C21 . . . . -113.8(2) ?
    C16 C15 C18 O1 . . . . -179.5(2) ?
    C10 C15 C18 O1 . . . . 3.3(4) ?
    C16 C15 C18 O2 . . . . 0.5(2) ?
    C10 C15 C18 O2 . . . . -176.70(18) ?
    S2 C7 N1 C6 . . . . -177.70(14) ?
    S1 C7 N1 C6 . . . . 0.6(2) ?
    C5 C6 N1 C7 . . . . 177.21(19) ?
    C1 C6 N1 C7 . . . . -0.8(2) ?
    O1 C18 O2 C17 . . . . -179.5(2) ?
    C15 C18 O2 C17 . . . . 0.5(3) ?
    C16 C17 O2 C18 . . . . -1.1(3) ?
    C20 C17 O2 C18 . . . . -119.7(2) ?
    C21 C17 O2 C18 . . . . 117.5(2) ?
    C15 C16 O3 C19 . . . . -4.9(4) ?
    C17 C16 O3 C19 . . . . 174.8(2) ?
    C2 C1 S1 C7 . . . . -178.2(2) ?
    C6 C1 S1 C7 . . . . -0.26(14) ?
    N1 C7 S1 C1 . . . . -0.19(15) ?
    S2 C7 S1 C1 . . . . 178.27(12) ?
    N1 C7 S2 C8 . . . . -6.61(19) ?
    S1 C7 S2 C8 . . . . 175.11(10) ?
    C9 C8 S2 C7 . . . . -80.97(16) ?
loop_
    _geom_hbond_atom_site_label_D
    _geom_hbond_atom_site_label_H
    _geom_hbond_atom_site_label_A
    _geom_hbond_site_symmetry_A
    _geom_hbond_distance_DH
    _geom_hbond_distance_HA
    _geom_hbond_distance_DA
    _geom_hbond_angle_DHA
    C2 H2 O1 1_455 0.93 2.56 3.302(3) 137.2
_iucr_refine_instructions_details
;TITL 070529dm in P-1
CELL 0.71073  10.4702  10.4851  10.5169 117.567 100.398  95.257
ZERR   2.00   0.0009   0.0009   0.0009   0.001   0.001   0.001
LATT 1
SFAC C  H  N  O  S
UNIT 42 38 2 6 4
OMIT   0.00  52.00
L.S. 50
ACTA
BOND $H
omit 2 -11 6
omit 7 -11 3
omit -11 -5 3
FMAP 2
PLAN 20
SIZE 0.20 0.20 0.10
CONF
HTAB C2 O1_$1
EQIV $1 X-1, Y, Z
HTAB
TEMP 19
WGHT    0.059200
FVAR       0.30302
C1    1    0.309858    1.129557    0.380398    11.00000    0.03943    0.04464 =
         0.03882    0.01746    0.00561    0.00656
C2    1    0.191466    1.178745    0.393407    11.00000    0.03785    0.05574 =
         0.06044    0.01621    0.00001    0.00559
AFIX  43
H2    2    0.110133    1.113879    0.343891    11.00000   -1.20000
AFIX   0
C3    1    0.198667    1.325643    0.481423    11.00000    0.04251    0.06313 =
         0.09085    0.01665    0.00863    0.01759
AFIX  43
H3    2    0.120735    1.360915    0.491977    11.00000   -1.20000
AFIX   0
C4    1    0.318604    1.422620    0.554828    11.00000    0.05510    0.04356 =
         0.08844    0.01205    0.00733    0.01486
AFIX  43
H4    2    0.319862    1.521960    0.613280    11.00000   -1.20000
AFIX   0
C5    1    0.436690    1.375674    0.543542    11.00000    0.04631    0.04159 =
         0.06156    0.01842    0.00186    0.00260
AFIX  43
H5    2    0.517241    1.441801    0.594417    11.00000   -1.20000
AFIX   0
C6    1    0.432543    1.227498    0.454527    11.00000    0.03661    0.04182 =
         0.04053    0.02087    0.00635    0.00497
C7    1    0.506392    1.023104    0.350394    11.00000    0.04129    0.04274 =
         0.03721    0.02186    0.01109    0.00789
C8    1    0.772161    1.014530    0.374466    11.00000    0.04205    0.05408 =
         0.04411    0.02209    0.01103    0.01565
AFIX  23
H8A   2    0.775437    1.095527    0.471286    11.00000   -1.20000
H8B   2    0.837915    0.959411    0.387832    11.00000   -1.20000
AFIX   0
C9    1    0.807773    1.075502    0.278235    11.00000    0.02650    0.03898 =
         0.04294    0.01563    0.00581    0.00819
C10   1    0.823671    0.982473    0.136351    11.00000    0.02825    0.04088 =
         0.04114    0.01554    0.00655    0.00974
C11   1    0.854831    1.043946    0.050954    11.00000    0.04012    0.05227 =
         0.04607    0.02059    0.01507    0.01135
AFIX  43
H11   2    0.864988    0.982979   -0.043189    11.00000   -1.20000
AFIX   0
C12   1    0.871053    1.192912    0.102236    11.00000    0.04397    0.05680 =
         0.06634    0.03563    0.01700    0.00772
AFIX  43
H12   2    0.891914    1.231784    0.043271    11.00000   -1.20000
AFIX   0
C13   1    0.856103    1.283898    0.241714    11.00000    0.04791    0.03919 =
         0.07659    0.02632    0.01903    0.01152
AFIX  43
H13   2    0.867371    1.384664    0.277511    11.00000   -1.20000
AFIX   0
C14   1    0.824421    1.225192    0.327982    11.00000    0.04185    0.04375 =
         0.04872    0.01235    0.01343    0.01065
AFIX  43
H14   2    0.813971    1.287344    0.421652    11.00000   -1.20000
AFIX   0
C15   1    0.815146    0.823108    0.080218    11.00000    0.03220    0.03877 =
         0.04281    0.01325    0.00840    0.01043
C16   1    0.729159    0.702330   -0.026606    11.00000    0.03872    0.04329 =
         0.05145    0.01347    0.00268    0.01240
C17   1    0.774459    0.564111   -0.045482    11.00000    0.04315    0.04038 =
         0.07509    0.01043   -0.00454    0.01027
C18   1    0.922483    0.770296    0.141184    11.00000    0.04046    0.04422 =
         0.05623    0.01456    0.00759    0.01454
C19   1    0.553123    0.801638   -0.103424    11.00000    0.04513    0.06023 =
         0.05957    0.02692    0.00006    0.01653
AFIX 137
H19A  2    0.543179    0.855567   -0.004306    11.00000   -1.50000
H19B  2    0.467660    0.766537   -0.172521    11.00000   -1.50000
H19C  2    0.608567    0.864694   -0.123485    11.00000   -1.50000
AFIX   0
C20   1    0.680926    0.471681   -0.011384    11.00000    0.07132    0.05275 =
         0.14268    0.04501    0.00292    0.00676
AFIX 137
H20A  2    0.719685    0.392270   -0.011123    11.00000   -1.50000
H20B  2    0.598253    0.432767   -0.085601    11.00000   -1.50000
H20C  2    0.665650    0.531515    0.084149    11.00000   -1.50000
AFIX   0
C21   1    0.805950    0.477750   -0.194837    11.00000    0.07591    0.06059 =
         0.07816   -0.00433   -0.00613    0.02891
AFIX 137
H21A  2    0.861218    0.542870   -0.212675    11.00000   -1.50000
H21B  2    0.724999    0.433394   -0.271809    11.00000   -1.50000
H21C  2    0.851474    0.402568   -0.194139    11.00000   -1.50000
AFIX   0
N1    3    0.543600    1.163316    0.434373    11.00000    0.03963    0.04383 =
         0.04374    0.02316    0.00880    0.00618
O1    4    1.020660    0.840090    0.239815    11.00000    0.04551    0.05507 =
         0.07507    0.01285   -0.01452    0.01206
O2    4    0.897881    0.620952    0.068576    11.00000    0.04976    0.04273 =
         0.07488    0.01319   -0.00663    0.01692
O3    4    0.612783    0.679391   -0.118295    11.00000    0.04834    0.04819 =
         0.06950    0.00914   -0.01484    0.01119
S1    5    0.335147    0.952392    0.284776    11.00000    0.04332    0.04174 =
         0.04592    0.01408    0.00429    0.00254
S2    5    0.608809    0.895689    0.298885    11.00000    0.05070    0.04356 =
         0.05567    0.02428    0.02043    0.01219
HKLF 4
REM  070529dm in P-1
REM R1 =  0.0447 for   2713 Fo > 4sig(Fo)  and  0.0650 for all   3804 data
REM    247 parameters refined using      0 restraints
END
WGHT      0.0541      0.0000
REM Highest difference peak  0.253,  deepest hole -0.224,  1-sigma level  0.047
Q1    1   0.5471  0.9586  0.3399  11.00000  0.05    0.25
Q2    1   0.7549  0.7657  0.0582  11.00000  0.05    0.23
Q3    1   0.3139  1.0602  0.3197  11.00000  0.05    0.23
Q4    1   0.7910  0.9994  0.0794  11.00000  0.05    0.23
Q5    1   0.5698  0.8348  0.3339  11.00000  0.05    0.22
Q6    1   0.8973  1.2759  0.3231  11.00000  0.05    0.22
Q7    1   0.4274  0.9984  0.2816  11.00000  0.05    0.22
Q8    1   0.8591  0.8163  0.1306  11.00000  0.05    0.22
Q9    1   0.7939  1.0241  0.2007  11.00000  0.05    0.21
Q10   1   0.7932  0.7807 -0.0016  11.00000  0.05    0.20
Q11   1   0.8935  1.0314  0.1313  11.00000  0.05    0.20
Q12   1   0.3474  0.9481  0.1852  11.00000  0.05    0.19
Q13   1   0.6827  0.9812  0.3071  11.00000  0.05    0.19
Q14   1   0.8942  1.2416  0.1881  11.00000  0.05    0.19
Q15   1   0.2429  1.1245  0.3905  11.00000  0.05    0.18
Q16   1   0.6951  0.6973 -0.0963  11.00000  0.05    0.18
Q17   1   0.5621  0.9375  0.2458  11.00000  0.05    0.17
Q18   1   0.6463  0.6793 -0.0408  11.00000  0.05    0.17
Q19   1   0.7633  1.1418  0.2775  11.00000  0.05    0.17
Q20   1   0.4222  0.9500  0.3296  11.00000  0.05    0.16
;
