# Supplementary material for: 3-{2-[(1,3-Benzothia­zol-2-yl)sulfanyl­meth­yl]phen­yl}-4-meth­oxy-5,5-dimethyl­furan-2(5H)-one
Source: Acta Crystallogr Sect E Struct Rep Online. 2012 May 23;68(Pt 6):o1854. doi: 10.1107/S1600536812022404 (PMC3379421; doi:10.1107/S1600536812022404)
Supplement: Supplementary file 2 [file e-68-o1854-Isup2.hkl]

# 
# h,k,l, Fc-squared, Fo-squared, sigma(Fo-squared) and status flag 
# 
data_I
_shelx_title ' 070529dm in P-1' 
_shelx_refln_list_code          4 
_shelx_F_calc_maximum      113.75 
_exptl_crystal_F_000       416.00 
_reflns_d_resolution_high  0.8107 
 
loop_ 
 _symmetry_equiv_pos_as_xyz 
 'x, y, z' 
 '-x, -y, -z' 
 
_cell_length_a    10.4702 
_cell_length_b    10.4851 
_cell_length_c    10.5169 
_cell_angle_alpha 117.567 
_cell_angle_beta  100.398 
_cell_angle_gamma  95.257 
 
_shelx_F_squared_multiplier     1.000 
 
loop_ 
 _refln_index_h 
 _refln_index_k 
 _refln_index_l 
 _refln_F_squared_calc 
 _refln_F_squared_meas 
 _refln_F_squared_sigma 
 _refln_observed_status 
   1   0   0      839.70      816.90     59.68 o 
   2   0   0     2204.62     2302.17     30.66 o 
   3   0   0     1429.98     1561.86     14.51 o 
   4   0   0     1322.33     1422.80     33.54 o 
   5   0   0      561.75      601.37     11.63 o 
   6   0   0      423.61      400.61     17.53 o 
   7   0   0        4.39        1.74      2.45 o 
   8   0   0      168.76      175.65      8.42 o 
   9   0   0       24.93       24.50      6.86 o 
  10   0   0       40.11       38.66      8.82 o 
  11   0   0        0.86        2.83      4.90 o 
  12   0   0        4.04        1.85      5.77 o 
 -12   1   0       24.84       20.58      7.62 o 
 -11   1   0        3.14        1.52      4.36 o 
 -10   1   0       58.46       52.06     10.24 o 
  -9   1   0      400.13      364.84     19.93 o 
  -8   1   0        0.11        0.00      2.50 o 
  -7   1   0      436.57      450.63     11.43 o 
  -6   1   0     1146.99     1201.77     74.66 o 
  -5   1   0     1076.95     1169.06     21.78 o 
  -4   1   0      457.20      496.07     18.30 o 
  -3   1   0      200.68      196.09      3.80 o 
  -2   1   0     1179.48     1186.71     20.42 o 
  -1   1   0      681.05      677.63      9.91 o 
   0   1   0     4484.28     4702.77    103.41 o 
   1   1   0     3707.29     4031.97     45.21 o 
   2   1   0     2465.41     2610.80     17.41 o 
   3   1   0      580.34      537.27    110.05 o 
   4   1   0        1.37        2.90      3.59 o 
   5   1   0        0.22        0.95      1.10 o 
   6   1   0      133.59      130.74      6.46 o 
   7   1   0       90.93       98.16      6.23 o 
   8   1   0        1.68        2.87      2.35 o 
   9   1   0      132.31      147.85      8.69 o 
  10   1   0       30.14       44.00      9.47 o 
  11   1   0       14.46       19.93      7.84 o 
  12   1   0        4.47        3.05      5.99 o 
 -12   2   0        0.00        0.44      3.92 o 
 -11   2   0       51.98       39.32      9.69 o 
 -10   2   0       63.35       62.19     10.67 o 
  -9   2   0        1.32        0.00      2.83 o 
  -8   2   0      250.18      225.44     15.03 o 
  -7   2   0      702.02      596.49     22.11 o 
  -6   2   0      945.41      969.82     13.36 o 
  -5   2   0      268.12      279.43      8.14 o 
  -4   2   0      115.19      105.23      4.89 o 
  -3   2   0      444.59      430.05      8.66 o 
  -2   2   0     3837.66     3983.96     33.76 o 
  -1   2   0     1942.21     2008.86     35.49 o 
   0   2   0      138.06      136.43      3.06 o 
   1   2   0        5.38        4.21      0.61 o 
   2   2   0      476.52      516.67     11.48 o 
   3   2   0      445.17      514.30     30.88 o 
   4   2   0      100.38      110.05      5.07 o 
   5   2   0        7.66        6.00      1.84 o 
   6   2   0      136.11      143.87      7.12 o 
   7   2   0       52.75       16.95     23.52 o 
   8   2   0      102.61      114.46      7.62 o 
   9   2   0      126.21      151.45      9.08 o 
  10   2   0       64.14       60.13      7.26 o 
 -12   3   0        2.40        2.94      4.36 o 
 -11   3   0       18.40       18.30      7.08 o 
 -10   3   0       20.01       12.42      5.77 o 
  -9   3   0        1.83        0.00      3.05 o 
  -8   3   0      444.56      386.62     19.60 o 
  -7   3   0      752.83      770.23     17.58 o 
  -6   3   0        0.14        0.98      1.62 o 
  -5   3   0      399.67      424.55     13.34 o 
  -4   3   0      469.42      456.42     20.69 o 
  -3   3   0      156.27      154.81      9.91 o 
  -2   3   0      194.66      174.10      4.89 o 
  -1   3   0        1.01        1.14      0.69 o 
   0   3   0       53.07       59.86      2.54 o 
   1   3   0       11.90       13.72      1.12 o 
   2   3   0      464.96      509.40      8.62 o 
   3   3   0      254.65      288.54     15.03 o 
   4   3   0        4.78        9.42      2.72 o 
   5   3   0       35.50       31.96      3.63 o 
   6   3   0        0.09        2.44      2.23 o 
   7   3   0       58.92       57.83      5.49 o 
   8   3   0        5.71        7.26      3.02 o 
   9   3   0        0.70        4.47      4.25 o 
  10   3   0        0.97        4.14      4.14 o 
 -12   4   0       36.44       50.10     11.11 o 
 -11   4   0       81.86       77.87     12.63 o 
 -10   4   0      337.80      320.52     20.91 o 
  -9   4   0       31.89       26.03      6.97 o 
  -8   4   0      115.68      103.68      7.30 o 
  -7   4   0      498.60      514.01     14.78 o 
  -6   4   0      422.66      399.12     17.10 o 
  -5   4   0        0.05        0.85      1.35 o 
  -4   4   0       41.65       54.76      4.08 o 
  -3   4   0       52.91       57.66      2.65 o 
  -2   4   0      802.88      860.62     22.96 o 
  -1   4   0       21.41       25.35      2.23 o 
   0   4   0        4.12        3.30      2.12 o 
   1   4   0      549.92      557.60     13.04 o 
   2   4   0      108.18       98.36      3.20 o 
   3   4   0      740.97      817.53     12.56 o 
   4   4   0      137.16      137.10      6.48 o 
   5   4   0      299.83      307.63      9.74 o 
   6   4   0       81.72       86.58      9.69 o 
   7   4   0      105.38       99.98     11.00 o 
   8   4   0      247.33      280.44     18.73 o 
   9   4   0        8.52        2.07      4.47 o 
  10   4   0        0.01        0.00      4.68 o 
 -12   5   0       14.88       14.48      8.93 o 
 -11   5   0        6.85       15.79      7.95 o 
 -10   5   0       51.48       54.13     10.78 o 
  -9   5   0      398.96      396.78     15.17 o 
  -8   5   0       27.39       26.01      4.77 o 
  -7   5   0       41.88       40.27      5.29 o 
  -6   5   0        2.74        3.63      2.09 o 
  -5   5   0      151.24      149.07      8.44 o 
  -4   5   0      220.10      221.56     11.79 o 
  -3   5   0      616.69      701.03     17.04 o 
  -2   5   0      341.07      329.73      7.59 o 
  -1   5   0      411.62      448.72      9.13 o 
   0   5   0      118.23      166.52      6.10 o 
   1   5   0     2128.54     2353.01     33.33 o 
   2   5   0        9.44       14.83      1.53 o 
   3   5   0      505.74      460.46     19.39 o 
   4   5   0      112.95       98.89      9.91 o 
   5   5   0      866.28      836.41     29.08 o 
   6   5   0       45.76       48.36      8.93 o 
   7   5   0       47.00       50.53      9.69 o 
   8   5   0      117.77      117.51     13.50 o 
   9   5   0       21.12       15.68      7.95 o 
  10   5   0        5.70       12.42      8.49 o 
 -11   6   0        3.16        6.75      6.43 o 
 -10   6   0        2.49        6.48      3.58 o 
  -9   6   0       18.23       19.44      4.77 o 
  -8   6   0       10.35       19.09      4.27 o 
  -7   6   0       26.81       30.59      4.99 o 
  -6   6   0        0.01        1.46      2.04 o 
  -5   6   0      428.43      432.04     13.13 o 
  -4   6   0       16.86       18.23      3.32 o 
  -3   6   0        9.97        7.96      1.71 o 
  -2   6   0      659.34      631.34     13.30 o 
  -1   6   0      144.22      161.84      6.10 o 
   0   6   0       37.53       39.86      6.10 o 
   1   6   0      443.26      434.22     18.19 o 
   2   6   0      286.05      288.39     15.79 o 
   3   6   0      235.69      236.87     15.25 o 
   4   6   0      377.02      392.50     20.37 o 
   5   6   0      101.03      106.19     11.76 o 
   6   6   0      121.18      131.89     13.61 o 
   7   6   0        0.15        0.00      3.70 o 
   8   6   0        1.48        1.31      5.45 o 
   9   6   0        7.02        3.27      7.62 o 
 -11   7   0       14.75       23.21      5.96 o 
 -10   7   0       69.67       73.46      8.76 o 
  -9   7   0       36.65       37.15      6.49 o 
  -8   7   0      121.34      122.38      8.85 o 
  -7   7   0       42.81       59.93      6.74 o 
  -6   7   0       60.95       55.22      6.27 o 
  -5   7   0        2.74        0.85      1.89 o 
  -4   7   0        0.00        1.18      1.65 o 
  -3   7   0      277.08      265.73      9.84 o 
  -2   7   0      174.97      171.67      8.20 o 
  -1   7   0      143.59      149.31     10.67 o 
   0   7   0       10.45       12.31      4.25 o 
   1   7   0      198.35      189.17     13.29 o 
   2   7   0      355.71      358.09     19.06 o 
   3   7   0      245.88      223.81     15.90 o 
   4   7   0      417.11      375.95     21.45 o 
   5   7   0       21.00       23.20      7.19 o 
   6   7   0       11.86       10.02      5.77 o 
   7   7   0        0.68        0.00      4.79 o 
   8   7   0        1.03        0.00      7.19 o 
 -10   8   0        0.17        0.28      3.84 o 
  -9   8   0       99.25      101.40      9.27 o 
  -8   8   0        7.78        6.43      3.52 o 
  -7   8   0       60.46       63.20      7.24 o 
  -6   8   0      152.47      184.88     10.19 o 
  -5   8   0       21.16       14.63      3.81 o 
  -4   8   0        5.36        3.70      3.81 o 
  -3   8   0      374.81      334.57     18.95 o 
  -2   8   0      560.01      488.18     35.45 o 
  -1   8   0       19.01       18.30      5.34 o 
   0   8   0       46.19       49.34      8.06 o 
   1   8   0       21.37       32.89      7.51 o 
   2   8   0        8.09        5.88      4.14 o 
   3   8   0      143.53      138.10     13.83 o 
   4   8   0        0.00        0.00      3.59 o 
   5   8   0        0.12        0.44      4.47 o 
   6   8   0       34.38       48.14     10.89 o 
   7   8   0        0.04        0.00      7.62 o 
  -9   9   0       78.00       77.94      9.24 o 
  -8   9   0        9.57       13.28      4.50 o 
  -7   9   0       24.15       27.01      8.17 o 
  -6   9   0      225.73      193.97     16.55 o 
  -5   9   0       96.52       94.21     11.54 o 
  -4   9   0        2.62        5.34      4.47 o 
  -3   9   0        7.91        8.06      5.12 o 
  -2   9   0      105.48       80.70     11.54 o 
  -1   9   0      184.63      212.04     14.92 o 
   0   9   0        1.04        1.63      3.70 o 
   1   9   0        5.02       13.72      5.99 o 
   2   9   0       46.18       52.38     10.35 o 
   3   9   0        5.47        6.32      5.45 o 
   4   9   0        0.53        0.76      4.25 o 
   5   9   0       22.52       17.64      6.86 o 
  -8  10   0       32.09       37.14      9.91 o 
  -7  10   0       19.39       34.31      9.58 o 
  -6  10   0       24.76       30.06      8.82 o 
  -5  10   0       26.27       31.69      9.04 o 
  -4  10   0       11.59       11.33      5.77 o 
  -3  10   0        8.60        8.39      5.77 o 
  -2  10   0        8.19        7.95      5.77 o 
  -1  10   0       16.93       12.09      6.21 o 
   0  10   0        1.51        2.29      4.79 o 
   1  10   0       36.10       48.90     10.46 o 
   2  10   0       14.28       27.55      8.82 o 
   3  10   0       27.98       46.07     10.67 o 
  -5  11   0       44.73       60.12     11.98 o 
  -4  11   0        0.02        0.00      3.81 o 
  -3  11   0        0.20        3.27      4.68 o 
  -2  11   0        7.92        8.60      5.45 o 
  -1  11   0       10.20       14.38      6.32 o 
   1  11   0        0.07        4.90      5.23 o 
  -2 -11   1        5.46       12.63      6.75 o 
  -1 -11   1       13.48       11.98      6.43 o 
   1 -11   1       82.74       83.64     13.29 o 
   2 -11   1       30.03       34.96      9.47 o 
   3 -11   1        3.46        2.07      4.47 o 
   4 -11   1       50.00       70.03     12.20 o 
   5 -11   1      143.29      157.92     15.90 o 
   6 -11   1       40.52       46.18     10.35 o 
  -4 -10   1        1.84        4.47      4.47 o 
  -3 -10   1        3.60        0.00      4.14 o 
  -2 -10   1       59.38       63.38     11.54 o 
  -1 -10   1      123.77      146.81     14.59 o 
   0 -10   1        3.39        8.93      5.23 o 
   2 -10   1       30.87       45.52      9.91 o 
   3 -10   1        6.40        6.53      4.90 o 
   4 -10   1       35.41       43.45      9.47 o 
   5 -10   1       84.20       81.90     12.09 o 
   6 -10   1       85.49       83.53     12.42 o 
   7 -10   1        0.01        4.03      5.01 o 
   8 -10   1        0.48        1.13      3.58 o 
  -6  -9   1       68.91       88.98     14.27 o 
  -5  -9   1       22.49       25.27      8.49 o 
  -4  -9   1        1.68        1.85      4.57 o 
  -3  -9   1        3.15       10.78      5.66 o 
  -2  -9   1       89.12       79.29     11.54 o 
  -1  -9   1      157.95      170.66     14.38 o 
   0  -9   1       65.78       60.34      9.37 o 
   1  -9   1        0.91        1.42      3.16 o 
   2  -9   1        0.06        0.87      3.38 o 
   3  -9   1       68.05       60.99      9.91 o 
   4  -9   1      129.84      115.77     11.98 o 
   5  -9   1       82.79       86.77      7.22 o 
   6  -9   1       50.55       54.81      6.85 o 
   7  -9   1        3.03        7.02      3.27 o 
   8  -9   1        0.02        1.53      3.12 o 
   9  -9   1        3.84        0.93      3.85 o 
  -7  -8   1        8.50       11.65      8.49 o 
  -6  -8   1       45.72       54.13     11.00 o 
  -5  -8   1        4.00        4.57      4.79 o 
  -4  -8   1        3.64        1.31      4.25 o 
  -3  -8   1       87.51       93.12     11.00 o 
  -2  -8   1      329.89      323.57     18.84 o 
  -1  -8   1      172.67      174.47     13.40 o 
   0  -8   1       34.61       29.51      6.32 o 
   1  -8   1      295.83      316.05     16.01 o 
   2  -8   1      113.89      114.97      7.21 o 
   3  -8   1       12.29       15.32      3.42 o 
   4  -8   1       67.91       61.45      5.80 o 
   5  -8   1        9.94       10.50      3.30 o 
   6  -8   1        0.20        0.00      2.03 o 
   7  -8   1       78.04       83.60      7.59 o 
   8  -8   1        0.03        2.74      2.88 o 
   9  -8   1       17.34       23.03      5.73 o 
  10  -8   1       22.69       25.70      9.04 o 
  -8  -7   1       58.49       78.09     13.94 o 
  -7  -7   1        2.16        2.29      4.79 o 
  -6  -7   1      138.51      133.09     14.05 o 
  -5  -7   1      136.59      140.71     13.83 o 
  -4  -7   1        4.99        0.22      3.49 o 
  -3  -7   1      106.48       89.85     10.13 o 
  -2  -7   1      814.98      769.54     26.57 o 
  -1  -7   1      245.30      217.27     13.61 o 
   0  -7   1       13.86       11.11      4.03 o 
   1  -7   1       36.21       34.27      3.66 o 
   2  -7   1      425.50      428.94     23.83 o 
   3  -7   1       31.49       27.22      2.96 o 
   4  -7   1      182.22      174.62     13.78 o 
   5  -7   1      354.71      298.41     60.34 o 
   6  -7   1      508.33      483.20     15.13 o 
   7  -7   1       33.52       29.56      5.07 o 
   8  -7   1       79.94       80.20      7.74 o 
   9  -7   1       45.06       59.44      7.40 o 
  10  -7   1       21.55       26.97      6.04 o 
  11  -7   1       21.65       14.81      8.93 o 
  -9  -6   1       60.67       65.13     12.96 o 
  -8  -6   1      150.63      179.92     16.88 o 
  -7  -6   1        0.10        0.00      3.59 o 
  -6  -6   1        0.02        1.09      3.27 o 
  -5  -6   1      359.44      344.91     19.49 o 
  -4  -6   1      252.87      198.65     14.16 o 
  -3  -6   1       12.77       14.38      4.79 o 
  -2  -6   1       14.97       12.06      1.74 o 
  -1  -6   1       12.48        9.49      1.56 o 
   0  -6   1        9.05        7.29      1.81 o 
   1  -6   1      224.39      214.56      7.35 o 
   2  -6   1      125.51      133.16      4.94 o 
   3  -6   1      200.65      209.83      6.15 o 
   4  -6   1       54.41       47.42      8.82 o 
   5  -6   1      264.19      257.47     10.01 o 
   6  -6   1      156.13      134.81      9.47 o 
   7  -6   1      310.13      297.03     12.04 o 
   8  -6   1      109.73       97.61      7.55 o 
   9  -6   1      247.39      267.92     12.72 o 
  10  -6   1       62.42       83.14     11.33 o 
  11  -6   1        6.78        7.95      6.53 o 
 -10  -5   1       21.39       32.89     10.02 o 
  -9  -5   1       12.51        8.93      5.66 o 
  -8  -5   1      167.06      170.77     15.25 o 
  -7  -5   1        3.54        6.97      4.57 o 
  -6  -5   1       42.47       43.56      8.17 o 
  -5  -5   1       77.42       79.25      5.47 o 
  -4  -5   1       23.43       26.13      2.66 o 
  -3  -5   1       21.94       30.58      2.42 o 
  -2  -5   1       73.90       98.73      3.68 o 
  -1  -5   1      846.55      877.42     20.45 o 
   0  -5   1       23.62       20.95      2.38 o 
   1  -5   1     1909.99     2328.71     40.68 o 
   2  -5   1     1495.04     1496.52     30.42 o 
   3  -5   1     3124.22     3163.59    220.48 o 
   4  -5   1       28.09       28.18      2.24 o 
   5  -5   1      256.42      248.11      9.28 o 
   6  -5   1        8.29        5.39      2.27 o 
   7  -5   1      152.58      148.02     11.44 o 
   8  -5   1        1.24        2.75      2.34 o 
   9  -5   1       85.11       87.46      7.66 o 
  10  -5   1       36.36       44.98     10.24 o 
  11  -5   1        0.63        0.00      3.38 o 
  12  -5   1        6.56        6.32      5.34 o 
 -11  -4   1        9.72        0.44      5.66 o 
 -10  -4   1        3.58        9.47      5.88 o 
  -9  -4   1       59.15       69.48     11.00 o 
  -8  -4   1       27.22       16.34      6.10 o 
  -7  -4   1        1.29        1.51      2.19 o 
  -6  -4   1       20.12       19.55      3.64 o 
  -5  -4   1       70.97       69.74      4.96 o 
  -4  -4   1       61.39       74.71      3.65 o 
  -3  -4   1       81.90       93.24      3.65 o 
  -2  -4   1      140.63      143.40      5.18 o 
  -1  -4   1      106.25       96.86      3.21 o 
   0  -4   1      155.75      190.29      7.62 o 
   1  -4   1      584.07      641.81     21.45 o 
   2  -4   1      128.18      106.32      3.51 o 
   3  -4   1      680.72      666.33      8.92 o 
   4  -4   1     1418.56     1456.53     32.60 o 
   5  -4   1        4.01        0.34      1.35 o 
   6  -4   1       13.87       16.04      3.11 o 
   7  -4   1      202.23      183.01      8.87 o 
   8  -4   1       11.01       17.86      5.66 o 
   9  -4   1       58.84       48.79      9.47 o 
  10  -4   1       35.25       32.78      8.49 o 
  11  -4   1        0.01        0.65      4.57 o 
  12  -4   1       13.03       13.29      6.32 o 
 -10  -3   1        8.12       10.13      5.45 o 
  -9  -3   1       48.11       44.73     11.87 o 
  -8  -3   1       11.27       14.89      3.53 o 
  -7  -3   1        1.29        0.00      1.69 o 
  -6  -3   1      100.35       97.90      5.98 o 
  -5  -3   1      658.86      730.50     32.02 o 
  -4  -3   1     1107.88     1219.89     24.33 o 
  -3  -3   1       16.49       22.22      2.85 o 
  -2  -3   1     1931.59     2152.44     76.60 o 
  -1  -3   1      960.31     1041.28     10.78 o 
   0  -3   1     2923.64     3046.59     26.90 o 
   1  -3   1      245.92      229.71      5.30 o 
   2  -3   1     4300.13     4337.22     64.57 o 
   3  -3   1      625.66      609.21      7.25 o 
   4  -3   1        5.73        9.34      1.23 o 
   5  -3   1       24.97       26.15      2.13 o 
   6  -3   1      113.15      112.85      4.22 o 
   7  -3   1       74.05       69.27      8.17 o 
   8  -3   1       28.73       23.96      6.32 o 
   9  -3   1       29.49       21.78      6.64 o 
  10  -3   1       78.57       69.81     11.33 o 
  11  -3   1       60.80       56.52     11.33 o 
  12  -3   1        5.13        8.17      5.34 o 
 -11  -2   1        0.98        0.98      4.90 o 
 -10  -2   1        4.48        5.55      4.57 o 
  -9  -2   1      103.03       91.13      7.15 o 
  -8  -2   1      374.38      356.10     12.55 o 
  -7  -2   1        9.37       13.15      3.08 o 
  -6  -2   1        0.25        0.01      1.25 o 
  -5  -2   1     1047.87     1032.99     23.09 o 
  -4  -2   1     2186.38     2337.29     23.74 o 
  -3  -2   1     2460.79     2679.40     66.32 o 
  -2  -2   1       36.62       33.42      1.80 o 
  -1  -2   1     1619.17     1672.34     40.26 o 
   0  -2   1      423.32      375.62      8.06 o 
   1  -2   1        4.91        4.87      0.72 o 
   2  -2   1     2769.14     2961.38     43.42 o 
   3  -2   1     4699.13     4960.85     63.13 o 
   4  -2   1      332.98      361.63      6.71 o 
   5  -2   1      328.75      311.98      7.88 o 
   6  -2   1      124.41      125.45      5.69 o 
   7  -2   1      428.02      414.16     11.01 o 
   8  -2   1      298.60      267.04     16.23 o 
   9  -2   1       29.49       36.48      8.06 o 
  10  -2   1       23.51       21.67      7.30 o 
  11  -2   1       38.62       54.24     11.22 o 
  12  -2   1        1.04        1.96      4.57 o 
 -12  -1   1        1.85        4.14      5.88 o 
 -11  -1   1       17.28       22.54      7.62 o 
 -10  -1   1      139.66      141.14     13.40 o 
  -9  -1   1        6.62        5.40      2.53 o 
  -8  -1   1      208.71      193.81     10.73 o 
  -7  -1   1     1229.87     1232.67     20.41 o 
  -6  -1   1       26.33       28.84      3.49 o 
  -5  -1   1      275.17      290.42      9.47 o 
  -4  -1   1     1484.96     1586.74     17.53 o 
  -3  -1   1     3711.91     3608.33    372.24 o 
  -2  -1   1     1128.38     1204.76     38.12 o 
  -1  -1   1      207.80      235.34      9.09 o 
   0  -1   1      588.46      593.55     74.44 o 
   1  -1   1     1471.09     1543.10     10.50 o 
   2  -1   1      413.11      396.71     12.14 o 
   3  -1   1     3043.29     3178.93     21.56 o 
   4  -1   1     3225.22     3588.18     25.80 o 
   5  -1   1      326.80      333.92      8.76 o 
   6  -1   1      807.27      841.06     15.22 o 
   7  -1   1        0.36        2.25      2.67 o 
   8  -1   1        7.10        7.25      2.54 o 
   9  -1   1       14.47       11.65      5.23 o 
  10  -1   1      690.67      640.05     28.21 o 
  11  -1   1       92.45      113.70     13.40 o 
  12  -1   1       14.91       18.84      7.73 o 
 -12   0   1       17.10       24.07      8.39 o 
 -11   0   1        7.74        8.17      5.34 o 
 -10   0   1      120.16      126.22     12.74 o 
  -9   0   1        6.11        8.06      4.79 o 
  -8   0   1        1.81        3.52      1.95 o 
  -7   0   1      444.12      433.69     22.71 o 
  -6   0   1       68.60       69.85      4.34 o 
  -5   0   1       69.36       67.51      3.85 o 
  -4   0   1      313.11      335.91      7.35 o 
  -3   0   1      722.67      799.17     16.12 o 
  -2   0   1     3932.31     4127.48     93.34 o 
  -1   0   1     1526.62     1376.26    126.96 o 
   0   0   1       70.05       65.26      1.19 o 
   1   0   1     5279.01     5511.67    143.92 o 
   2   0   1     1260.44     1316.59     16.88 o 
   3   0   1      291.19      273.58      9.26 o 
   4   0   1     2935.32     3149.15     25.45 o 
   5   0   1      176.64      184.52      9.20 o 
   6   0   1       82.96       90.23      5.49 o 
   7   0   1      162.14      159.57     10.02 o 
   8   0   1      405.79      393.96     12.84 o 
   9   0   1       69.70       71.82      6.67 o 
  10   0   1      159.71      131.78     13.29 o 
  11   0   1       41.04       65.34     11.76 o 
  12   0   1       11.10       27.01      8.60 o 
 -12   1   1       62.95       68.50     12.42 o 
 -11   1   1       53.96       53.80     11.11 o 
 -10   1   1        6.27       13.72      6.32 o 
  -9   1   1        8.33       12.52      5.23 o 
  -8   1   1      278.30      254.30     15.46 o 
  -7   1   1      259.86      255.40      8.39 o 
  -6   1   1      223.62      228.37     13.12 o 
  -5   1   1       81.80       80.68      3.24 o 
  -4   1   1     2172.69     2341.32     27.10 o 
  -3   1   1      987.44     1037.20     21.34 o 
  -2   1   1      192.97      191.64      3.98 o 
  -1   1   1       65.68       71.63      3.38 o 
   0   1   1     2343.76     2507.45     16.00 o 
   1   1   1     1650.04     1847.38     13.74 o 
   2   1   1     2032.97     2202.95     16.55 o 
   3   1   1      398.02      413.85      8.39 o 
   4   1   1     2443.75     2890.63     50.81 o 
   5   1   1        3.52        6.19      1.96 o 
   6   1   1      259.71      270.31     13.18 o 
   7   1   1       31.82       27.32      4.19 o 
   8   1   1      135.08      152.32      8.47 o 
   9   1   1       65.96       62.22      7.30 o 
  10   1   1       20.11       24.29      7.62 o 
 -12   2   1       23.15       30.60      8.93 o 
 -11   2   1      178.45      203.55     17.43 o 
 -10   2   1       12.41       17.53      6.64 o 
  -9   2   1       46.90       44.33      8.82 o 
  -8   2   1      150.25      163.25     12.74 o 
  -7   2   1     1061.12      945.21     27.77 o 
  -6   2   1       13.34       16.19      3.00 o 
  -5   2   1      728.72      814.68     15.25 o 
  -4   2   1      377.29      445.24     14.16 o 
  -3   2   1      247.18      240.60     51.79 o 
  -2   2   1        0.42        1.42      0.62 o 
  -1   2   1       55.30       58.03      2.09 o 
   0   2   1      223.06      242.21      8.39 o 
   1   2   1       40.19       37.57      4.03 o 
   2   2   1        5.22        6.81      1.85 o 
   3   2   1      550.49      500.37      9.47 o 
   4   2   1      339.78      316.46      8.52 o 
   5   2   1     1080.81     1145.62     17.92 o 
   6   2   1      195.69      197.85     15.08 o 
   7   2   1      472.37      443.99     13.43 o 
   8   2   1      209.73      195.22     19.98 o 
   9   2   1        1.46        0.87      2.94 o 
  10   2   1       14.73       17.10      6.64 o 
 -12   3   1        3.53        7.08      4.79 o 
 -11   3   1        0.02        1.31      4.25 o 
 -10   3   1        0.50        3.49      4.03 o 
  -9   3   1       40.90       39.64      8.49 o 
  -8   3   1       24.21       22.32      4.29 o 
  -7   3   1        0.79        4.34      3.43 o 
  -6   3   1       32.03       37.20      4.50 o 
  -5   3   1        4.01        3.91      2.50 o 
  -4   3   1     1235.09     1247.05     75.96 o 
  -3   3   1      973.10     1077.28     20.35 o 
  -2   3   1      204.03      204.60      9.85 o 
  -1   3   1     1326.51     1557.35     37.68 o 
   0   3   1     2010.76     2220.94     25.54 o 
   1   3   1      218.84      209.97     10.02 o 
   2   3   1      271.61      276.80      5.45 o 
   3   3   1      114.36      108.64      4.38 o 
   4   3   1     1138.61     1133.98     25.81 o 
   5   3   1      162.64      155.61      6.96 o 
   6   3   1        5.73        4.47      3.16 o 
   7   3   1      204.83      181.77     14.27 o 
   8   3   1      167.70      150.40     13.72 o 
   9   3   1       26.86       39.53      9.04 o 
  10   3   1       13.17       19.60      8.06 o 
 -12   4   1        2.05        0.00      5.88 o 
 -11   4   1        5.31        5.01      5.23 o 
 -10   4   1       10.67       11.33      5.66 o 
  -9   4   1        0.00        1.15      2.22 o 
  -8   4   1       66.70       63.11      6.54 o 
  -7   4   1       67.18       76.70      6.16 o 
  -6   4   1       73.58       82.77      5.93 o 
  -5   4   1      209.98      222.99      8.81 o 
  -4   4   1        6.72        8.24      2.17 o 
  -3   4   1      574.14      603.90     22.15 o 
  -2   4   1     2659.33     2892.42     59.00 o 
  -1   4   1      313.09      365.30      7.21 o 
   0   4   1      345.00      385.15      6.01 o 
   1   4   1     1275.99     1260.07     27.12 o 
   2   4   1      589.43      653.88     21.02 o 
   3   4   1       44.22       46.83      7.08 o 
   4   4   1      487.94      449.03     19.71 o 
   5   4   1       27.26       25.16      6.43 o 
   6   4   1       13.75       14.16      5.45 o 
   7   4   1       55.21       51.84      9.58 o 
   8   4   1       54.44       63.60     11.11 o 
   9   4   1       35.17       28.97      8.93 o 
  10   4   1       33.89       24.83      9.58 o 
 -12   5   1        0.72        0.00      6.75 o 
 -11   5   1       14.57       22.44      8.39 o 
 -10   5   1        0.67        1.20      2.84 o 
  -9   5   1       29.11       29.21      5.35 o 
  -8   5   1       12.16        9.00      3.30 o 
  -7   5   1      216.66      210.16     10.13 o 
  -6   5   1      421.84      376.99     47.92 o 
  -5   5   1       75.78       76.07      5.56 o 
  -4   5   1      649.71      636.32     14.42 o 
  -3   5   1       30.79       26.22      2.48 o 
  -2   5   1      474.53      497.05      8.80 o 
  -1   5   1        4.57        7.47      1.59 o 
   0   5   1       45.18       41.71      5.99 o 
   1   5   1        0.10        0.65      2.29 o 
   2   5   1        0.06        0.00      2.29 o 
   3   5   1      115.27      125.14     11.00 o 
   4   5   1      165.91      158.35     12.96 o 
   5   5   1       56.23       58.81      9.69 o 
   6   5   1       24.20       28.21      7.62 o 
   7   5   1       18.40       16.23      6.75 o 
   8   5   1       21.25       15.79      7.41 o 
   9   5   1       25.27       45.96     11.65 o 
 -11   6   1       64.44       60.98      8.60 o 
 -10   6   1       90.45       86.75     10.62 o 
  -9   6   1       36.38       34.44      7.35 o 
  -8   6   1       33.90       35.04      5.66 o 
  -7   6   1       29.28       25.11      4.66 o 
  -6   6   1      635.02      638.52     17.16 o 
  -5   6   1      373.79      370.19     12.37 o 
  -4   6   1      114.46      114.87      6.68 o 
  -3   6   1      992.55     1007.90     33.61 o 
  -2   6   1      143.18      120.19     17.04 o 
  -1   6   1      131.39      130.36      9.69 o 
   0   6   1       80.63       83.97      8.39 o 
   1   6   1      193.04      171.42     12.31 o 
   2   6   1       45.84       44.00      7.73 o 
   3   6   1       67.45       65.34      9.69 o 
   4   6   1      263.17      271.07     17.86 o 
   5   6   1        3.55        7.41      5.23 o 
   6   6   1        0.18        0.00      3.70 o 
   7   6   1        0.10        0.00      5.01 o 
   8   6   1       27.43       30.39     10.78 o 
 -11   7   1       45.16       47.05      8.11 o 
 -10   7   1       96.69      105.15     10.11 o 
  -9   7   1        5.61       14.38      4.54 o 
  -8   7   1       25.25       25.10      7.79 o 
  -7   7   1        0.33        0.71      2.42 o 
  -6   7   1      355.84      327.08     21.18 o 
  -5   7   1      180.55      174.88      9.03 o 
  -4   7   1       15.64       13.07      5.12 o 
  -3   7   1       64.59       61.32      9.26 o 
  -2   7   1      578.88      546.59     23.36 o 
  -1   7   1       81.14       79.39      8.71 o 
   0   7   1       18.23       18.95      5.34 o 
   1   7   1       10.90       11.11      4.68 o 
   2   7   1        6.22        4.14      4.14 o 
   3   7   1        0.12        0.98      3.70 o 
   4   7   1       86.43       80.48     11.98 o 
   5   7   1       17.56       12.31      6.10 o 
   6   7   1       33.04       53.69     11.44 o 
   7   7   1        0.98        1.20      6.97 o 
 -10   8   1        0.30        3.61      3.53 o 
  -9   8   1       36.49       46.82      7.44 o 
  -8   8   1       73.64       77.41      8.39 o 
  -7   8   1        0.36        1.42      2.91 o 
  -6   8   1       74.01       78.41     11.65 o 
  -5   8   1        4.85        4.36      4.25 o 
  -4   8   1       24.31       31.47      8.06 o 
  -3   8   1        0.00        2.40      3.38 o 
  -2   8   1        3.04        9.80      5.12 o 
  -1   8   1       46.65       37.62      5.45 o 
   0   8   1       30.49       31.80      7.41 o 
   1   8   1      114.64      111.85     11.98 o 
   2   8   1       44.85       52.82      9.91 o 
   3   8   1       83.44       80.70     12.09 o 
   4   8   1       16.55       12.74      6.32 o 
   5   8   1       42.79       39.75      9.80 o 
   6   8   1      127.26      155.96     16.55 o 
  -9   9   1       20.31       33.00      9.15 o 
  -8   9   1       47.60       59.57     11.54 o 
  -7   9   1       13.49       20.80      8.17 o 
  -6   9   1       15.51       15.03      6.64 o 
  -5   9   1        4.92        4.68      4.57 o 
  -4   9   1        2.74        4.68      4.57 o 
  -3   9   1        1.66        2.94      4.47 o 
  -2   9   1      106.35      103.57     12.52 o 
  -1   9   1       37.15       51.67      9.86 o 
   0   9   1        5.98        7.08      4.90 o 
   1   9   1       64.64       75.58     11.76 o 
   2   9   1       97.81      108.47     14.05 o 
   3   9   1        2.06        5.01      5.23 o 
   4   9   1        5.21        6.21      5.34 o 
  -7  10   1        2.67        0.00      4.36 o 
  -6  10   1        0.04        0.98      4.25 o 
  -5  10   1        7.17       12.31      5.99 o 
  -4  10   1       33.70       41.93     10.24 o 
  -3  10   1       13.56       15.90      7.41 o 
  -2  10   1       36.12       37.57     10.13 o 
  -1  10   1       60.01       66.43     12.42 o 
   0  10   1        0.90        0.44      4.79 o 
   1  10   1       41.10       63.82     11.98 o 
   2  10   1       37.99       61.10     11.98 o 
   1 -12   2       56.13       70.46     12.74 o 
   2 -12   2       23.66       26.79      8.28 o 
   3 -12   2        2.88        1.96      4.47 o 
   4 -12   2       39.70       39.21      9.80 o 
  -3 -11   2       24.59       30.93      8.82 o 
  -2 -11   2       49.53       59.14     11.65 o 
  -1 -11   2        4.88        9.15      6.10 o 
   0 -11   2        1.06        1.96      5.01 o 
   2 -11   2      104.13       95.29     13.18 o 
   3 -11   2        3.84        4.47      4.90 o 
   4 -11   2       21.66       21.35      7.41 o 
   5 -11   2        0.79        0.11      4.25 o 
   6 -11   2       27.31       35.18      9.26 o 
   7 -11   2        0.00        0.22      5.55 o 
  -5 -10   2       16.64       16.55      7.08 o 
  -4 -10   2        0.46        0.98      4.25 o 
  -3 -10   2      127.32      141.91     15.03 o 
  -2 -10   2       41.75       51.84     10.24 o 
  -1 -10   2       42.79       49.44      9.91 o 
   0 -10   2        0.51        0.87      3.92 o 
   1 -10   2       11.87       13.83      5.77 o 
   2 -10   2        6.46        6.10      4.57 o 
   3 -10   2        4.43        7.30      4.68 o 
   4 -10   2        4.39        0.00      3.92 o 
   5 -10   2        0.59        2.07      4.03 o 
   6 -10   2        0.26        3.32      3.16 o 
   7 -10   2        2.52        2.55      5.61 o 
   8 -10   2       20.89       29.62      9.37 o 
   9 -10   2       31.39       54.45     12.85 o 
  -7  -9   2        5.78        6.10      8.39 o 
  -6  -9   2      109.25      124.92     14.48 o 
  -5  -9   2       38.42       45.96     10.35 o 
  -4  -9   2        0.42        0.00      3.49 o 
  -3  -9   2        0.18        0.00      3.81 o 
  -2  -9   2       14.33       15.68      6.32 o 
  -1  -9   2      267.69      248.53     16.66 o 
   0  -9   2      109.19      101.94     10.56 o 
   1  -9   2       20.10       17.53      5.45 o 
   2  -9   2       61.71       47.51      5.55 o 
   3  -9   2      148.18      140.20      8.28 o 
   4  -9   2       65.01       53.33      6.01 o 
   5  -9   2       49.46       60.32      6.64 o 
   6  -9   2       36.88       15.84     23.25 o 
   7  -9   2        0.08        0.44      2.62 o 
   8  -9   2       34.98       47.81     10.46 o 
   9  -9   2       70.59       80.16     13.40 o 
  10  -9   2       12.18       17.53      9.58 o 
  -8  -8   2       39.39       45.63     12.42 o 
  -7  -8   2        2.79        1.85      5.77 o 
  -6  -8   2       23.02       26.46      8.39 o 
  -5  -8   2       36.57       53.04     10.35 o 
  -4  -8   2      266.64      241.67     17.53 o 
  -3  -8   2       18.78       26.36      7.19 o 
  -2  -8   2       74.17       73.84      9.26 o 
  -1  -8   2        6.16        6.53      4.03 o 
   0  -8   2       46.64       41.93      7.08 o 
   1  -8   2      299.23      295.33     10.06 o 
   2  -8   2      226.25      215.53      7.37 o 
   3  -8   2      340.37      348.30     11.95 o 
   4  -8   2      211.67      209.78      9.74 o 
   5  -8   2      210.06       97.01    105.64 o 
   6  -8   2       13.70       17.21      4.04 o 
   7  -8   2       18.48       17.05      4.23 o 
   8  -8   2       39.37       50.68      6.84 o 
   9  -8   2      106.42      104.01     14.16 o 
  10  -8   2       14.03       16.55      8.82 o 
  -9  -7   2       46.80       60.01     13.40 o 
  -8  -7   2       23.09       41.17     10.67 o 
  -7  -7   2       34.56       33.22      8.71 o 
  -6  -7   2       94.77       90.39     12.31 o 
  -5  -7   2        1.78        0.00      3.27 o 
  -4  -7   2        7.16        5.45      4.36 o 
  -3  -7   2      216.69      198.87     14.16 o 
  -2  -7   2        0.03        0.53      1.22 o 
  -1  -7   2       60.48       62.94      5.34 o 
   0  -7   2       18.04       15.36      4.25 o 
   1  -7   2       74.02       77.79      4.96 o 
   2  -7   2      778.43      759.13     16.98 o 
   3  -7   2       81.26       70.74      5.31 o 
   4  -7   2      156.01       73.61     83.21 o 
   5  -7   2      468.74      455.19     13.86 o 
   6  -7   2      321.66      324.76     12.24 o 
   7  -7   2        1.11        2.80      2.58 o 
   8  -7   2       20.72       14.46      4.09 o 
   9  -7   2        1.50        0.00      3.81 o 
  10  -7   2       56.61       55.33     11.76 o 
  11  -7   2       12.38       15.46      8.71 o 
 -10  -6   2        8.81        3.38      7.19 o 
  -9  -6   2      135.32      146.05     15.90 o 
  -8  -6   2       10.41       14.48      6.64 o 
  -7  -6   2       12.98       19.93      6.64 o 
  -6  -6   2        1.43        1.74      3.05 o 
  -5  -6   2      127.26      120.02     11.54 o 
  -4  -6   2       52.72       50.06      3.86 o 
  -3  -6   2       13.54       14.39      2.18 o 
  -2  -6   2       55.12       56.10      4.72 o 
  -1  -6   2     1017.59     1076.29     22.32 o 
   0  -6   2       27.75       29.41      4.25 o 
   1  -6   2       38.23       38.29      3.31 o 
   2  -6   2      686.02      602.00     16.44 o 
   3  -6   2       89.01       64.28     30.49 o 
   4  -6   2      191.83      207.91      6.01 o 
   5  -6   2      497.12      522.85     52.82 o 
   6  -6   2      306.36      312.78     19.06 o 
   7  -6   2      147.23      139.94     14.48 o 
   8  -6   2       93.72       94.03      9.47 o 
   9  -6   2       41.47       40.62      9.47 o 
  10  -6   2       18.92       18.08      7.08 o 
  11  -6   2        0.51        0.00      3.16 o 
 -10  -5   2        3.44        7.30      5.99 o 
  -9  -5   2       58.95       70.03     11.44 o 
  -8  -5   2        0.01        0.00      3.05 o 
  -7  -5   2       23.95       25.82      4.45 o 
  -6  -5   2       53.57       53.58      5.60 o 
  -5  -5   2      377.16      360.82      8.99 o 
  -4  -5   2      183.57      168.28      5.78 o 
  -3  -5   2      156.32      161.43      5.31 o 
  -2  -5   2      113.10       94.84      3.96 o 
  -1  -5   2     1327.13     1377.57     30.58 o 
   0  -5   2     1032.38     1049.33     20.47 o 
   1  -5   2      632.29      669.88     39.10 o 
   2  -5   2      235.75      121.82     62.26 o 
   3  -5   2       31.98       25.67      2.28 o 
   4  -5   2      649.39      633.87      9.60 o 
   5  -5   2      386.37      392.13     11.69 o 
   6  -5   2      179.20      188.44     13.61 o 
   7  -5   2        1.27        1.36      2.19 o 
   8  -5   2       24.21       24.52      4.48 o 
   9  -5   2       11.17       13.40      5.88 o 
  10  -5   2       17.58        6.64      5.45 o 
  11  -5   2        8.51        8.39      5.77 o 
  12  -5   2        4.91        4.47      4.90 o 
 -10  -4   2       17.08        3.27      4.03 o 
  -9  -4   2      104.82      100.29      7.89 o 
  -8  -4   2       55.91       53.88      6.07 o 
  -7  -4   2       12.79       12.47      3.23 o 
  -6  -4   2        1.32        1.19      1.59 o 
  -5  -4   2      963.51      959.48     20.69 o 
  -4  -4   2      544.62      524.47     18.28 o 
  -3  -4   2      150.59      148.55      4.82 o 
  -2  -4   2      713.13      741.16     24.92 o 
  -1  -4   2      455.04      473.55     17.50 o 
   0  -4   2      483.19      393.06    127.37 o 
   1  -4   2       15.45        7.88      9.04 o 
   2  -4   2      631.83      703.44      9.03 o 
   3  -4   2     2188.73     2422.42     17.15 o 
   4  -4   2      139.29      163.78      4.65 o 
   5  -4   2      218.79      264.07      6.81 o 
   6  -4   2       65.30       62.21      5.10 o 
   7  -4   2       80.68       84.40      9.26 o 
   8  -4   2        1.59        3.81      3.81 o 
   9  -4   2      138.50      137.77     13.40 o 
  10  -4   2        2.27        5.45      4.90 o 
  11  -4   2       21.89       22.33      7.84 o 
  12  -4   2        1.20        4.03      4.57 o 
 -11  -3   2       42.69       37.46      9.69 o 
 -10  -3   2        3.12        5.34      3.16 o 
  -9  -3   2       69.94       72.46      7.15 o 
  -8  -3   2      465.03      419.40     13.90 o 
  -7  -3   2      258.62      236.55     13.94 o 
  -6  -3   2       59.74       74.11      4.30 o 
  -5  -3   2      859.09      925.57     21.88 o 
  -4  -3   2      583.21      558.97     20.34 o 
  -3  -3   2      203.02      177.03      7.95 o 
  -2  -3   2        0.99        0.00      0.61 o 
  -1  -3   2      476.14      539.30     13.15 o 
   0  -3   2      330.93      286.41     12.20 o 
   1  -3   2      317.35      332.24      8.49 o 
   2  -3   2      120.58      130.53      5.05 o 
   3  -3   2       33.42       41.80      2.25 o 
   4  -3   2      154.26      154.22      4.45 o 
   5  -3   2      566.01      588.72     15.14 o 
   6  -3   2      278.74      287.21      8.81 o 
   7  -3   2      468.69      429.86     19.71 o 
   8  -3   2      259.62      252.78     16.34 o 
   9  -3   2       94.93      101.28     11.44 o 
  10  -3   2      119.74      120.02     13.18 o 
  11  -3   2       17.90       28.21      8.71 o 
  12  -3   2       30.38       31.04      8.93 o 
 -12  -2   2       68.06       69.37     12.52 o 
 -11  -2   2        1.57        2.40      4.79 o 
 -10  -2   2        9.80       15.14      6.10 o 
  -9  -2   2       34.84       39.90      5.42 o 
  -8  -2   2      341.47      326.81     11.84 o 
  -7  -2   2      326.08      306.02     14.65 o 
  -6  -2   2       54.71       51.46      4.25 o 
  -5  -2   2       19.61       19.35      2.34 o 
  -4  -2   2     1627.67     1723.03     42.64 o 
  -3  -2   2      460.97      494.71     10.77 o 
  -2  -2   2     1483.86     1518.55     55.33 o 
  -1  -2   2     6430.95     6559.82    106.36 o 
   0  -2   2     2343.59     2468.18     33.27 o 
   1  -2   2        8.32       14.12      3.60 o 
   2  -2   2        0.99        0.00      0.51 o 
   3  -2   2       30.81       22.96      2.38 o 
   4  -2   2        9.25        9.80      1.87 o 
   5  -2   2      712.86      755.28     19.06 o 
   6  -2   2       47.38       42.29      4.10 o 
   7  -2   2     1165.63     1111.32     19.43 o 
   8  -2   2      361.36      347.53     18.62 o 
   9  -2   2       19.24       16.66      6.21 o 
  10  -2   2        3.73        0.00      4.14 o 
  11  -2   2      144.08      144.41     15.36 o 
  12  -2   2       30.61       28.97      8.60 o 
 -12  -1   2      195.47      204.75     18.19 o 
 -11  -1   2       19.30       24.83      7.73 o 
 -10  -1   2      222.84      223.70     16.77 o 
  -9  -1   2        1.30        1.09      2.94 o 
  -8  -1   2      309.48      308.18     19.00 o 
  -7  -1   2      125.96      116.45      6.34 o 
  -6  -1   2      104.31      113.58      6.81 o 
  -5  -1   2      331.41      343.20      7.58 o 
  -4  -1   2       29.10       32.05      2.32 o 
  -3  -1   2        1.46        3.45      0.91 o 
  -2  -1   2        0.62        0.31      0.52 o 
  -1  -1   2     7283.58     7483.95     29.57 o 
   0  -1   2     7602.51     7750.78    292.09 o 
   1  -1   2     4466.43     4685.59    136.63 o 
   2  -1   2     1956.71     2197.00     25.59 o 
   3  -1   2     1363.24     1316.16     70.57 o 
   4  -1   2       30.95       32.69      3.15 o 
   5  -1   2      165.28      168.18      9.04 o 
   6  -1   2      246.01      227.99      8.60 o 
   7  -1   2     1683.58     1535.29     57.56 o 
   8  -1   2      284.44      271.61     10.93 o 
   9  -1   2      163.86      178.94     14.38 o 
  10  -1   2        4.07        3.27      4.79 o 
  11  -1   2       68.58       58.05     11.54 o 
 -12   0   2       71.33       80.92     13.40 o 
 -11   0   2       71.07       88.87     13.07 o 
 -10   0   2       36.52       37.90      8.39 o 
  -9   0   2      200.21      174.91     14.05 o 
  -8   0   2       11.54        7.62      3.92 o 
  -7   0   2        0.16        1.28      1.44 o 
  -6   0   2       49.77       47.01      3.65 o 
  -5   0   2       10.60       16.23      4.03 o 
  -4   0   2      126.94      125.44      4.32 o 
  -3   0   2      851.95      889.84     15.36 o 
  -2   0   2     4597.55     5020.81     18.51 o 
  -1   0   2       96.86       87.20      7.17 o 
   0   0   2       22.91       22.35      1.07 o 
   1   0   2      142.67      160.15      8.11 o 
   2   0   2     1864.07     1982.82     54.62 o 
   3   0   2      995.89     1020.60     22.44 o 
   4   0   2     1656.60     1619.17     97.85 o 
   5   0   2     1190.30     1183.83     25.16 o 
   6   0   2      915.83      961.54     17.90 o 
   7   0   2      350.41      332.28     11.47 o 
   8   0   2       96.70       91.28      6.93 o 
   9   0   2        1.05        2.67      4.47 o 
  10   0   2        0.07        0.00      4.25 o 
 -12   1   2       20.60       26.90      8.49 o 
 -11   1   2      111.56      122.09     13.61 o 
 -10   1   2        0.29        0.00      3.05 o 
  -9   1   2        7.98        3.59      3.81 o 
  -8   1   2      240.73      209.87     14.27 o 
  -7   1   2       11.69        5.23      3.49 o 
  -6   1   2        6.11        7.92      1.46 o 
  -5   1   2      211.42      224.43      5.88 o 
  -4   1   2       60.87       52.48      2.45 o 
  -3   1   2     3811.52     4141.86     18.12 o 
  -2   1   2      308.96      308.14      6.16 o 
  -1   1   2     5157.59     5139.90    245.24 o 
   0   1   2     2734.02     2760.91     40.05 o 
   1   1   2     1646.82     1752.73     65.56 o 
   2   1   2      164.23      200.49      5.32 o 
   3   1   2     3117.87     3348.88     33.82 o 
   4   1   2      803.32      806.61     13.89 o 
   5   1   2      491.35      535.12     12.54 o 
   6   1   2        0.58        1.82      1.83 o 
   7   1   2       22.79       19.82      4.00 o 
   8   1   2       71.53       41.41     33.60 o 
   9   1   2       32.24       42.04      8.71 o 
  10   1   2        3.02        7.84      4.68 o 
 -12   2   2        4.20        0.00      3.49 o 
 -11   2   2        4.52        5.45      4.90 o 
 -10   2   2       30.18       32.24      8.17 o 
  -9   2   2       70.27       66.00     10.24 o 
  -8   2   2      201.79      170.77     13.07 o 
  -7   2   2      399.62      386.18     12.70 o 
  -6   2   2      322.57      361.81     21.29 o 
  -5   2   2       16.96       13.00      2.57 o 
  -4   2   2     1378.12     1428.25     15.28 o 
  -3   2   2     1079.45     1120.08     10.63 o 
  -2   2   2      278.60      268.73      8.15 o 
  -1   2   2       46.66       42.17      2.05 o 
   0   2   2       80.77       86.56      2.50 o 
   1   2   2      682.83      687.32     17.86 o 
   2   2   2      378.37      397.18     13.07 o 
   3   2   2      147.65      168.03      5.61 o 
   4   2   2       28.97       34.25      3.34 o 
   5   2   2        2.52        4.15      1.89 o 
   6   2   2       20.92       23.67      3.87 o 
   7   2   2       26.14       25.92      6.86 o 
   8   2   2       14.24       24.50      6.97 o 
   9   2   2        0.92        0.76      3.81 o 
  10   2   2        9.03        0.98      4.14 o 
 -12   3   2       12.17       18.08      7.08 o 
 -11   3   2       10.89        9.58      6.10 o 
 -10   3   2      222.56      194.51     16.23 o 
  -9   3   2       98.84       93.28      9.47 o 
  -8   3   2       46.48       41.38      5.58 o 
  -7   3   2      185.11      179.58      9.01 o 
  -6   3   2       41.39       40.09      4.70 o 
  -5   3   2       11.37        8.03      2.26 o 
  -4   3   2     1066.84     1100.60     10.95 o 
  -3   3   2      872.41      839.17     18.71 o 
  -2   3   2      182.99      155.34      4.36 o 
  -1   3   2     1368.22     1579.09     25.35 o 
   0   3   2       66.68       68.94      6.10 o 
   1   3   2      229.76      220.10     11.33 o 
   2   3   2       12.54       16.01      4.36 o 
   3   3   2       25.73       34.20      6.10 o 
   4   3   2        5.24        8.49      3.81 o 
   5   3   2       18.51       13.40      4.79 o 
   6   3   2      138.24      155.30     13.18 o 
   7   3   2        2.57        3.81      3.81 o 
   8   3   2      296.92      297.75     19.93 o 
   9   3   2        0.81        0.00      3.92 o 
  10   3   2        0.06        0.00      5.23 o 
 -12   4   2        0.02        2.61      6.10 o 
 -11   4   2       42.23       43.24     10.78 o 
 -10   4   2       30.46       38.42      6.54 o 
  -9   4   2        4.11        5.76      3.04 o 
  -8   4   2       18.24       18.07      4.12 o 
  -7   4   2      265.99      257.52     11.05 o 
  -6   4   2      428.62      395.33     12.69 o 
  -5   4   2       25.96       29.55      4.02 o 
  -4   4   2      768.86      821.82     21.95 o 
  -3   4   2      326.34      301.04     11.47 o 
  -2   4   2      297.41      285.41      6.41 o 
  -1   4   2       74.73       74.60      3.02 o 
   0   4   2      495.01      552.60     18.19 o 
   1   4   2       41.12       40.08      6.21 o 
   2   4   2        2.37        4.36      2.83 o 
   3   4   2      414.17      392.50     18.51 o 
   4   4   2        6.66       10.02      4.47 o 
   5   4   2       63.77       66.54      9.80 o 
   6   4   2        0.21        0.00      2.72 o 
   7   4   2        4.63        5.12      4.79 o 
   8   4   2      223.51      235.02     19.06 o 
   9   4   2        1.30        0.00      5.66 o 
 -12   5   2       13.28       16.99      9.91 o 
 -11   5   2       61.77       70.68     15.36 o 
 -10   5   2      190.19      196.08     11.90 o 
  -9   5   2       14.89       22.45      4.97 o 
  -8   5   2      111.93      102.35      7.81 o 
  -7   5   2      194.02      198.65     10.67 o 
  -6   5   2      484.92      422.02     26.68 o 
  -5   5   2      458.27      446.92     21.29 o 
  -4   5   2      117.20      112.71      6.41 o 
  -3   5   2      797.67      754.01     54.10 o 
  -2   5   2       64.56       66.81      3.50 o 
  -1   5   2       74.82       80.81      5.54 o 
   0   5   2      177.43      162.49     11.11 o 
   1   5   2       55.36       44.65      7.19 o 
   2   5   2      624.19      626.33     23.74 o 
   3   5   2        1.19        0.00      2.72 o 
   4   5   2      200.13      184.60     14.81 o 
   5   5   2      117.29      102.05     11.76 o 
   6   5   2        8.52        6.97      4.90 o 
   7   5   2       54.30       64.69     11.87 o 
   8   5   2      100.29      111.09     15.68 o 
 -11   6   2        6.51        7.59      4.45 o 
 -10   6   2      161.84      176.87     13.56 o 
  -9   6   2      168.08      187.83     12.09 o 
  -8   6   2       81.14       93.56      7.91 o 
  -7   6   2      102.92      104.79      7.77 o 
  -6   6   2       74.33       61.70      6.37 o 
  -5   6   2      290.16      270.20     14.76 o 
  -4   6   2        6.46        8.23      2.53 o 
  -3   6   2       54.95       54.52      5.26 o 
  -2   6   2      687.74      664.59     16.09 o 
  -1   6   2        0.42        1.36      1.85 o 
   0   6   2      224.39      230.78     14.16 o 
   1   6   2       46.11       47.92      7.95 o 
   2   6   2      316.70      261.16     16.88 o 
   3   6   2      506.14      449.46     22.87 o 
   4   6   2      154.23      144.63     14.16 o 
   5   6   2       47.74       54.45     10.78 o 
   6   6   2        2.56        6.97      6.10 o 
   7   6   2       36.01       36.48     10.89 o 
 -10   7   2       55.83       70.31      9.00 o 
  -9   7   2       16.10       13.92      4.79 o 
  -8   7   2       94.48       96.34      8.60 o 
  -7   7   2      218.26      210.53     11.30 o 
  -6   7   2      255.57      254.74     17.97 o 
  -5   7   2       98.77       81.57     11.22 o 
  -4   7   2      237.36      240.69     16.66 o 
  -3   7   2        3.11        1.96      3.59 o 
  -2   7   2      425.24      412.59     25.65 o 
  -1   7   2       19.22       23.36      4.62 o 
   0   7   2       27.57       26.14      6.53 o 
   1   7   2      286.17      280.00     17.75 o 
   2   7   2        0.21        0.00      3.38 o 
   3   7   2       15.43       14.16      6.21 o 
   4   7   2        1.18        3.05      4.68 o 
   5   7   2       58.40       59.03     11.54 o 
   6   7   2        7.56        4.90      4.90 o 
  -9   8   2       45.84       52.60     11.44 o 
  -8   8   2       20.93       27.44      8.71 o 
  -7   8   2        8.71        8.17      5.45 o 
  -6   8   2       37.20       32.45      8.82 o 
  -5   8   2       86.74       91.48     12.63 o 
  -4   8   2       14.40       15.79      6.43 o 
  -3   8   2       11.34       16.12      6.43 o 
  -2   8   2        1.71        1.63      3.49 o 
  -1   8   2        3.36        3.62      2.95 o 
   0   8   2        3.11        5.88      4.90 o 
   1   8   2      132.01      104.01     12.31 o 
   2   8   2      118.89      124.59     13.61 o 
   3   8   2        0.17        3.05      4.68 o 
   4   8   2       33.65       44.98     10.35 o 
   5   8   2       28.69       33.00      9.04 o 
  -8   9   2        3.91        0.00      4.25 o 
  -7   9   2       43.98       56.52     11.65 o 
  -6   9   2      119.47      141.69     15.25 o 
  -5   9   2       85.93       88.54     13.40 o 
  -4   9   2        2.96        5.23      4.90 o 
  -3   9   2       75.92       60.66     11.33 o 
  -2   9   2       71.15       89.41     13.61 o 
  -1   9   2       20.06       24.61      8.93 o 
   0   9   2       76.60       91.70      9.38 o 
   1   9   2       21.55       29.08      8.71 o 
   2   9   2        3.15        0.00      4.36 o 
   3   9   2        0.26        2.61      4.47 o 
  -6  10   2       15.70       24.83      8.06 o 
  -5  10   2       53.57       58.37     11.98 o 
  -4  10   2       60.64       65.24     12.63 o 
  -3  10   2       10.71       13.72      6.43 o 
  -2  10   2       82.94       99.76     15.36 o 
  -1  10   2       10.60       12.96      9.04 o 
   0  10   2        0.02        5.34      7.95 o 
  -1 -12   3        3.80        5.45      5.12 o 
   1 -12   3       14.67       16.45      6.86 o 
   2 -12   3        0.20        3.49      4.90 o 
   3 -12   3        1.39        6.53      5.66 o 
   4 -12   3        1.18        3.16      5.12 o 
   5 -12   3       24.43       44.43     10.24 o 
  -4 -11   3        0.82        1.96      4.25 o 
  -3 -11   3        1.16        2.29      4.90 o 
  -2 -11   3        0.00        0.00      5.12 o 
  -1 -11   3        4.77        5.23      5.34 o 
   0 -11   3        1.56        3.49      5.01 o 
   2 -11   3        0.07        3.70      4.68 o 
   3 -11   3        9.94        6.10      5.23 o 
   4 -11   3       11.48       17.75      6.75 o 
   5 -11   3       64.45       63.06     10.89 o 
  -6 -10   3       19.43       22.98      7.95 o 
  -5 -10   3        5.50       14.59      6.64 o 
  -4 -10   3       13.88       14.81      6.75 o 
  -3 -10   3       13.73       25.16      7.95 o 
  -2 -10   3        6.09        9.15      5.45 o 
  -1 -10   3       27.47       35.18      8.39 o 
   0 -10   3       88.43       81.57     10.89 o 
   1 -10   3      209.72      210.85     14.92 o 
   2 -10   3       16.69       21.24      6.64 o 
   3 -10   3      100.88       80.92     11.00 o 
   4 -10   3        3.34        8.39      3.47 o 
   5 -10   3       88.57       99.77      7.93 o 
   7 -10   3       15.93       23.85      7.95 o 
   8 -10   3       13.68       13.18      7.30 o 
   9 -10   3       25.66       21.89     10.35 o 
  -7  -9   3        0.81        3.05      6.64 o 
  -6  -9   3        6.44       10.35      5.99 o 
  -5  -9   3        1.28        3.05      4.57 o 
  -4  -9   3        2.33        4.03      4.47 o 
  -3  -9   3      105.42       90.18     11.22 o 
  -2  -9   3      202.99      194.40     15.14 o 
  -1  -9   3      172.84      165.32     13.40 o 
   0  -9   3        0.81        1.31      2.83 o 
   1  -9   3      439.74      408.11     12.89 o 
   2  -9   3      164.10      168.44      7.20 o 
   3  -9   3      122.27      124.87      7.91 o 
   4  -9   3       23.99       22.81      4.39 o 
   5  -9   3       38.26       55.18      9.69 o 
   6  -9   3       15.56       10.72      4.79 o 
   7  -9   3        0.01        0.00      4.03 o 
   8  -9   3        3.28        6.10      5.23 o 
   9  -9   3       10.23       17.53      8.39 o 
  10  -9   3        0.08        2.29      7.95 o 
  -8  -8   3        4.98        0.22      6.21 o 
  -7  -8   3        8.70       15.79      7.19 o 
  -6  -8   3       21.97       27.12      8.06 o 
  -5  -8   3      301.74      287.30     19.39 o 
  -4  -8   3      153.66      153.67     13.94 o 
  -3  -8   3       84.11       70.03      9.91 o 
  -2  -8   3      160.16      151.82     12.52 o 
  -1  -8   3       14.85       16.49      2.65 o 
   0  -8   3        3.21        5.56      1.76 o 
   1  -8   3       18.29       11.54      3.81 o 
   2  -8   3      441.02      396.44     11.92 o 
   3  -8   3        9.71       11.62      2.34 o 
   4  -8   3        1.38        0.78      2.06 o 
   5  -8   3      134.80      130.30      7.92 o 
   6  -8   3        2.10        3.41      2.48 o 
   7  -8   3       26.72       21.89      6.86 o 
   8  -8   3        0.19        0.22      3.70 o 
   9  -8   3        3.34        2.83      5.55 o 
  10  -8   3        5.07        5.99      6.97 o 
  -9  -7   3       97.42      107.93     15.46 o 
  -8  -7   3        0.11        0.00      3.92 o 
  -7  -7   3       21.90       14.70      6.32 o 
  -6  -7   3        1.68        1.20      3.27 o 
  -5  -7   3      678.09      662.49     27.23 o 
  -4  -7   3      353.44      353.60     14.12 o 
  -3  -7   3        6.79        8.70      2.06 o 
  -2  -7   3       53.37       50.69      4.27 o 
  -1  -7   3      356.69      355.51     10.08 o 
   0  -7   3      491.80      495.31     17.10 o 
   1  -7   3      365.47      350.76     10.55 o 
   2  -7   3      281.90      270.45      9.27 o 
   3  -7   3      140.57      144.46      5.59 o 
   4  -7   3       12.00       10.06      2.73 o 
   5  -7   3       90.21       99.71      6.78 o 
   6  -7   3       58.49       56.55      5.83 o 
   7  -7   3       57.67       50.97      9.37 o 
   8  -7   3       12.99       13.61      5.88 o 
   9  -7   3       82.77       85.49     12.96 o 
  10  -7   3       27.27       33.54      9.91 o 
  11  -7   3        3.64        1.85      6.43 o 
 -10  -6   3       51.75       56.63     12.20 o 
  -9  -6   3       47.58       57.39     11.00 o 
  -8  -6   3        6.73        6.10      4.90 o 
  -7  -6   3        9.68        5.63      2.92 o 
  -6  -6   3       86.03       80.01      5.20 o 
  -5  -6   3      734.63      743.80     28.15 o 
  -4  -6   3      232.02      220.84      7.22 o 
  -3  -6   3       10.21        8.88      1.88 o 
  -2  -6   3      180.24      164.85      9.79 o 
  -1  -6   3      220.99      197.45     10.01 o 
   0  -6   3      221.23      204.10     50.26 o 
   1  -6   3      366.64      247.16    139.18 o 
   2  -6   3      297.90      336.94      7.76 o 
   3  -6   3        0.00        0.94      1.01 o 
   4  -6   3        1.25        1.78      1.15 o 
   5  -6   3      370.34      387.11     11.66 o 
   6  -6   3      202.02      183.98      8.68 o 
   7  -6   3        7.61        9.69      4.68 o 
   8  -6   3        0.10        3.81      3.92 o 
   9  -6   3      198.30      173.60     15.68 o 
  10  -6   3      121.10      116.42     14.05 o 
  11  -6   3        2.04        2.72      3.81 o 
 -10  -5   3        6.97        8.93      6.10 o 
  -9  -5   3       45.48       48.95      6.66 o 
  -8  -5   3       27.86       42.45      5.88 o 
  -7  -5   3        7.51        7.76      2.35 o 
  -6  -5   3       13.28       15.48      2.78 o 
  -5  -5   3       61.28       57.03      4.94 o 
  -4  -5   3      171.22      160.25      5.92 o 
  -3  -5   3      382.93      396.74     11.17 o 
  -2  -5   3      452.65      427.12     13.71 o 
  -1  -5   3        0.62        1.31      0.88 o 
   0  -5   3      261.83       98.43    124.59 o 
   1  -5   3      436.05      467.94     35.89 o 
   2  -5   3      133.77      134.13      7.20 o 
   3  -5   3       67.24       73.18      3.42 o 
   4  -5   3       50.34       43.63      2.93 o 
   5  -5   3       75.27       76.53      3.76 o 
   6  -5   3      165.93      160.63      7.69 o 
   7  -5   3      928.61      868.43     29.95 o 
   8  -5   3       89.19       82.23     10.13 o 
   9  -5   3      124.35      117.51     13.07 o 
  10  -5   3       43.97       50.53     10.89 o 
  11  -5   3       10.31       22.44      7.41 o 
 -11  -4   3       37.64       44.43     10.24 o 
 -10  -4   3        5.48        2.71      3.08 o 
  -9  -4   3       36.75       30.29     29.30 o 
  -8  -4   3       51.92       45.94      5.81 o 
  -7  -4   3        2.01        3.49      1.84 o 
  -6  -4   3       49.14       53.47      5.88 o 
  -5  -4   3       89.06       98.93      4.84 o 
  -4  -4   3      105.95      115.98      4.88 o 
  -3  -4   3      761.20      809.84     21.69 o 
  -2  -4   3        2.94        1.92      0.94 o 
  -1  -4   3      533.35      577.16     16.26 o 
   0  -4   3        5.44        3.95      1.36 o 
   1  -4   3      385.19      287.23     86.58 o 
   2  -4   3     1667.96     1723.77     14.18 o 
   3  -4   3      378.66      370.09      6.85 o 
   4  -4   3       24.60       31.06      2.43 o 
   5  -4   3      411.14      387.96      8.02 o 
   6  -4   3      359.19      361.10     33.71 o 
   7  -4   3      353.90      321.93     17.97 o 
   8  -4   3      160.92      148.11     13.18 o 
   9  -4   3       11.73        6.21      4.90 o 
  10  -4   3       89.81       82.33     12.85 o 
  11  -4   3       29.67       45.09     10.24 o 
 -12  -3   3       50.46       66.11     12.20 o 
 -11  -3   3       53.40       58.27     11.11 o 
 -10  -3   3       29.77       29.95      5.47 o 
  -9  -3   3      133.29      143.49      8.89 o 
  -8  -3   3      121.55      124.78      7.85 o 
  -7  -3   3       16.14       17.33      2.79 o 
  -6  -3   3        8.33        5.04      3.20 o 
  -5  -3   3      265.70      289.19      9.87 o 
  -4  -3   3      175.92      183.27      7.91 o 
  -3  -3   3        4.93        5.95      1.26 o 
  -2  -3   3      189.55      204.76      9.11 o 
  -1  -3   3      197.65      191.24      4.97 o 
   0  -3   3      131.35      118.05      4.70 o 
   1  -3   3      127.97      133.19      7.30 o 
   2  -3   3      157.58      151.18      3.57 o 
   3  -3   3      841.05      863.96     18.51 o 
   4  -3   3        5.97        3.83      1.45 o 
   5  -3   3       89.25      101.24      5.54 o 
   6  -3   3      197.48      193.18      8.08 o 
   7  -3   3      346.94      339.75     11.25 o 
   8  -3   3       26.16       24.72      6.64 o 
   9  -3   3       25.24       25.38      7.30 o 
  10  -3   3       50.19       48.57     10.13 o 
  11  -3   3       75.64       79.83     13.18 o 
 -12  -2   3       14.41       16.12      6.86 o 
 -11  -2   3      107.48      109.56     12.74 o 
 -10  -2   3       28.36       31.26      7.95 o 
  -9  -2   3      262.83      276.47     11.55 o 
  -8  -2   3        0.25        0.34      1.78 o 
  -7  -2   3        1.11        2.82      1.52 o 
  -6  -2   3        0.21        0.00      1.00 o 
  -5  -2   3       41.16       47.04      3.20 o 
  -4  -2   3      198.15      213.05      5.93 o 
  -3  -2   3       66.42       64.90      3.15 o 
  -2  -2   3     7320.49     7487.21     79.70 o 
  -1  -2   3     7625.15     7362.10     75.64 o 
   0  -2   3    12939.25    12584.05    458.34 o 
   1  -2   3       21.23       18.65      2.12 o 
   2  -2   3        5.62        2.52      1.01 o 
   3  -2   3     1597.77     1662.94     55.22 o 
   4  -2   3      785.96      738.85     13.80 o 
   5  -2   3      840.26      858.03     15.97 o 
   6  -2   3       13.01       10.61      3.38 o 
   7  -2   3        6.94        8.66      3.49 o 
   8  -2   3       54.84       50.09      5.49 o 
   9  -2   3      209.87      193.97     15.36 o 
  10  -2   3        0.51        1.96      4.68 o 
  11  -2   3       59.09       66.65     12.42 o 
 -12  -1   3        1.83        6.10      5.23 o 
 -11  -1   3       30.23       39.53      9.47 o 
 -10  -1   3        0.76        2.40      3.70 o 
  -9  -1   3      174.00      156.50     13.29 o 
  -8  -1   3       38.95       28.60      4.57 o 
  -7  -1   3        6.24        6.78      2.22 o 
  -6  -1   3       64.34       55.96      3.80 o 
  -5  -1   3      661.87      654.77     10.67 o 
  -4  -1   3      403.12      373.39      9.59 o 
  -3  -1   3     1082.42     1132.36     23.02 o 
  -2  -1   3       53.60       65.13      6.11 o 
  -1  -1   3     3603.41     3882.41     39.31 o 
   0  -1   3     9036.05     9304.88    174.58 o 
   1  -1   3     2208.90     2280.44    109.40 o 
   2  -1   3       36.92       46.67      3.15 o 
   3  -1   3        1.62        6.12      1.64 o 
   4  -1   3        4.99        1.91      1.69 o 
   5  -1   3      300.70      271.90     49.44 o 
   6  -1   3       46.09       50.25      4.96 o 
   7  -1   3        2.20        2.82      2.15 o 
   8  -1   3       10.69        9.60      3.27 o 
   9  -1   3      213.12      211.72     15.68 o 
  10  -1   3       34.98       30.93      8.49 o 
  11  -1   3       26.65       31.47      9.47 o 
 -12   0   3        0.21        0.00      4.47 o 
 -11   0   3        0.42        0.33      4.14 o 
 -10   0   3        6.73        2.61      4.57 o 
  -9   0   3      116.15      112.39     11.54 o 
  -8   0   3      570.25      544.32     22.87 o 
  -7   0   3      595.79      590.21     12.94 o 
  -6   0   3      548.13      529.01     11.38 o 
  -5   0   3        0.22        1.30      0.72 o 
  -4   0   3      834.11      777.89     21.30 o 
  -3   0   3      203.85      190.91      4.24 o 
  -2   0   3     3403.81     3571.96     33.00 o 
  -1   0   3      800.90      816.48      7.59 o 
   0   0   3     1019.13     1040.63     18.22 o 
   1   0   3        9.39        8.49      1.53 o 
   2   0   3        0.42        1.27      0.91 o 
   3   0   3      385.63      420.37     25.65 o 
   4   0   3      339.20      364.92      9.95 o 
   5   0   3      169.56      175.67      7.59 o 
   6   0   3        0.49        0.89      1.63 o 
   7   0   3       57.68       27.57     31.69 o 
   8   0   3       11.96       18.30      4.12 o 
   9   0   3       11.60       10.79      3.62 o 
 -12   1   3        3.74        3.70      4.68 o 
 -11   1   3       68.43       74.06     12.20 o 
 -10   1   3        0.51        0.00      4.03 o 
  -9   1   3       81.60       82.44     10.24 o 
  -8   1   3      109.31       96.17      9.91 o 
  -7   1   3     1073.53     1029.41     26.90 o 
  -6   1   3       60.19       56.00      5.15 o 
  -5   1   3       11.91       10.68      1.62 o 
  -4   1   3      186.07      182.69      4.42 o 
  -3   1   3      104.64      115.79     14.62 o 
  -2   1   3      593.93      635.82     10.08 o 
  -1   1   3      104.23       89.49      3.79 o 
   0   1   3        8.45       10.02      1.04 o 
   1   1   3      357.37      346.44     13.07 o 
   2   1   3       54.34       54.15      3.22 o 
   3   1   3      105.46      114.13      6.26 o 
   4   1   3      187.29      240.52      8.66 o 
   5   1   3      130.02      127.37      6.54 o 
   6   1   3      100.02       97.20      6.43 o 
   7   1   3       15.01       21.13      6.32 o 
   8   1   3       75.71       99.11     11.22 o 
   9   1   3        4.02        1.52      3.49 o 
  10   1   3       47.23       41.71      9.80 o 
 -12   2   3        6.09        3.38      4.79 o 
 -11   2   3      111.97      100.09     14.05 o 
 -10   2   3       21.33       18.30      6.32 o 
  -9   2   3       19.63       15.46      5.66 o 
  -8   2   3      112.04      110.04      7.74 o 
  -7   2   3      963.29      966.24     26.19 o 
  -6   2   3       35.93       25.28      3.89 o 
  -5   2   3      240.83      246.81      5.80 o 
  -4   2   3       12.61       16.26      1.86 o 
  -3   2   3      189.51      194.08      5.17 o 
  -2   2   3      243.53      263.88      4.92 o 
  -1   2   3      573.17      613.57     17.65 o 
   0   2   3      255.08      253.51      4.50 o 
   1   2   3       81.09       72.90      2.02 o 
   2   2   3        2.68        3.97      1.32 o 
   3   2   3      218.75      226.41      9.75 o 
   4   2   3       83.81       80.48      8.71 o 
   5   2   3       25.98       31.47      6.75 o 
   6   2   3       97.28       81.57      9.80 o 
   7   2   3        6.91        0.00      3.16 o 
   8   2   3       19.69       24.29      7.62 o 
   9   2   3        0.27        0.00      3.81 o 
  10   2   3       15.02       13.29      8.06 o 
 -12   3   3        1.70        2.50      6.21 o 
 -11   3   3      143.26      140.49     15.14 o 
 -10   3   3      158.32      151.71     14.70 o 
  -9   3   3       82.40       79.29      7.89 o 
  -8   3   3       89.97       86.73      6.97 o 
  -7   3   3       57.66       57.70      7.19 o 
  -6   3   3       36.90       34.07      4.60 o 
  -5   3   3       72.32       63.44      4.95 o 
  -4   3   3        8.88       11.13      1.70 o 
  -3   3   3        5.83        6.73      1.44 o 
  -2   3   3      531.15      560.23     10.45 o 
  -1   3   3        0.47        2.57      0.96 o 
   0   3   3       27.83       37.36      5.66 o 
   1   3   3      108.06       87.56      8.17 o 
   2   3   3        3.25        8.28      3.81 o 
   3   3   3      515.10      513.07     21.13 o 
   4   3   3      477.01      417.01     20.15 o 
   5   3   3      382.83      339.68     19.28 o 
   6   3   3      155.71      135.37     13.07 o 
   7   3   3      134.40      137.55     14.05 o 
   8   3   3       78.22      100.20     13.61 o 
   9   3   3        8.21       16.23      7.95 o 
 -12   4   3        0.49        5.34      7.84 o 
 -11   4   3        1.75        1.96      5.88 o 
 -10   4   3       63.40       73.36      8.55 o 
  -9   4   3      127.98      117.35      8.89 o 
  -8   4   3       37.03       40.71      6.01 o 
  -7   4   3        0.63        2.96      2.22 o 
  -6   4   3      180.80      165.82      8.57 o 
  -5   4   3      205.56      202.53     13.56 o 
  -4   4   3      869.40      888.61     44.61 o 
  -3   4   3       86.61       73.59      3.80 o 
  -2   4   3      100.57       95.14      4.07 o 
  -1   4   3       67.27       65.84      5.08 o 
   0   4   3       75.43       80.16      8.17 o 
   1   4   3      640.16      607.49     22.11 o 
   2   4   3       10.07       13.18      4.90 o 
   3   4   3      626.34      633.41     25.05 o 
   4   4   3      263.69      263.12     17.32 o 
   5   4   3      161.33      163.91     14.48 o 
   6   4   3      158.44      134.17     14.05 o 
   7   4   3       71.03       74.28     12.42 o 
   8   4   3       29.05       41.60     11.11 o 
 -11   5   3        0.01        0.00      2.97 o 
 -10   5   3       21.71       17.87      5.12 o 
  -9   5   3        0.29        0.00      2.59 o 
  -8   5   3        1.98        5.34      3.27 o 
  -7   5   3       41.61       34.00      5.50 o 
  -6   5   3       57.06       58.44      6.26 o 
  -5   5   3      331.72      330.91     17.37 o 
  -4   5   3       27.34       27.48      3.95 o 
  -3   5   3      586.52      568.80     14.16 o 
  -2   5   3       50.05       53.41      6.59 o 
  -1   5   3      332.92      324.10     12.42 o 
   0   5   3       87.19       88.87      9.15 o 
   1   5   3     1333.87     1329.66     34.96 o 
   2   5   3        0.43        0.00      2.61 o 
   3   5   3        1.40        0.00      3.05 o 
   4   5   3      195.95      201.04     16.34 o 
   5   5   3       32.95       38.88      9.37 o 
   6   5   3        2.79        1.96      4.57 o 
   7   5   3        6.78        8.49      6.97 o 
 -11   6   3        2.04        3.14      3.73 o 
 -10   6   3       59.46       62.42      8.51 o 
  -9   6   3        6.33        7.01      3.84 o 
  -8   6   3       12.24       12.86      4.19 o 
  -7   6   3       24.10       23.09      4.96 o 
  -6   6   3      319.95      348.16     13.41 o 
  -5   6   3       63.11       66.32     10.35 o 
  -4   6   3      559.46      535.17     24.29 o 
  -3   6   3       16.04       11.33      4.90 o 
  -2   6   3       43.48       39.66      5.22 o 
  -1   6   3      250.13      236.22     11.38 o 
   0   6   3       55.28       66.65      9.37 o 
   1   6   3      464.02      448.05     22.00 o 
   2   6   3        4.31        7.73      4.79 o 
   3   6   3        6.82        8.39      5.23 o 
   4   6   3        7.52        5.23      5.23 o 
   5   6   3        1.41        0.00      4.03 o 
   6   6   3       23.84       21.67      8.71 o 
 -10   7   3       20.30       18.70      9.69 o 
  -9   7   3       27.94       37.28      6.65 o 
  -8   7   3        0.43        1.63      4.47 o 
  -7   7   3        0.01        1.96      4.25 o 
  -6   7   3      361.45      341.21     21.56 o 
  -5   7   3       38.79       43.24      9.47 o 
  -4   7   3      104.09      100.52     11.65 o 
  -3   7   3       35.01       39.32      8.71 o 
  -2   7   3      186.67      172.84     15.03 o 
  -1   7   3       41.78       43.10      6.11 o 
   0   7   3      131.23      117.95     12.20 o 
   1   7   3        1.75        0.00      3.92 o 
   2   7   3       51.00       53.80     10.35 o 
   3   7   3        0.64        1.31      3.70 o 
   4   7   3        4.80        2.50      4.03 o 
   5   7   3        0.18        0.00      3.59 o 
  -9   8   3       31.67       56.85     11.98 o 
  -8   8   3       30.93       23.63      8.06 o 
  -7   8   3       66.34       88.32     13.72 o 
  -6   8   3      109.04      116.53     13.94 o 
  -5   8   3       12.89       15.46      6.97 o 
  -4   8   3        2.96        3.92      4.68 o 
  -3   8   3        9.18       17.10      6.75 o 
  -2   8   3        3.55        7.62      5.55 o 
  -1   8   3       21.13       23.81      5.43 o 
   0   8   3        4.39        2.99      3.47 o 
   1   8   3        2.90        2.61      4.79 o 
   2   8   3       13.14       22.54      8.39 o 
   3   8   3        3.09        1.52      4.57 o 
  -7   9   3       16.06       18.51      7.19 o 
  -6   9   3       37.28       43.67     10.56 o 
  -5   9   3       18.36       22.33      7.62 o 
  -4   9   3        2.85        0.00      5.23 o 
  -3   9   3        2.63        0.00      5.66 o 
  -2   9   3        1.40        3.81      6.43 o 
  -1   9   3        1.79        0.22      6.21 o 
   0   9   3        3.01        3.56      4.36 o 
   1   9   3       20.17       25.72      6.78 o 
  -2 -12   4       51.69       69.37     12.63 o 
  -1 -12   4       10.04       14.59      6.97 o 
   0 -12   4       19.30       30.93      8.49 o 
   2 -12   4        9.65       14.16      6.43 o 
   3 -12   4        2.31        5.12      5.34 o 
  -5 -11   4        0.00        0.00      3.81 o 
  -4 -11   4        0.14        4.25      4.47 o 
  -3 -11   4       25.42       34.41      9.15 o 
  -2 -11   4       73.67      103.46     12.85 o 
  -1 -11   4       29.84       33.22      8.71 o 
   0 -11   4        6.52       13.94      6.10 o 
   1 -11   4       23.41       26.90      7.41 o 
   2 -11   4        2.90        3.05      4.36 o 
   3 -11   4        3.22        1.52      4.57 o 
   4 -11   4       71.86       99.54     11.65 o 
   5 -11   4       24.14       41.39      9.58 o 
   6 -11   4       45.24       46.18     10.56 o 
   7 -11   4        1.20        1.85      5.45 o 
  -6 -10   4       30.84       41.17     10.35 o 
  -5 -10   4        1.62        5.99      5.12 o 
  -4 -10   4       19.85       24.18      7.84 o 
  -3 -10   4       54.62       61.53     11.11 o 
  -2 -10   4       30.94       34.52      8.39 o 
  -1 -10   4       41.12       42.26      8.60 o 
   0 -10   4        2.43        8.17      4.36 o 
   1 -10   4      203.75      201.81     11.93 o 
   2 -10   4       45.98       44.03      6.58 o 
   3 -10   4        7.77        8.24      3.39 o 
   4 -10   4       18.75       13.78      5.61 o 
   5 -10   4       70.47       79.50     11.54 o 
   6 -10   4       27.32       26.14      7.84 o 
   7 -10   4        0.09        1.74      4.79 o 
   8 -10   4        3.20        5.23      6.43 o 
  -8  -9   4        7.51       16.55      9.69 o 
  -7  -9   4        0.16        0.00      5.66 o 
  -6  -9   4       61.86       65.24     12.31 o 
  -5  -9   4       29.16       35.29      9.04 o 
  -4  -9   4       94.32       82.88     11.87 o 
  -3  -9   4      257.92      256.26     17.75 o 
  -2  -9   4      410.59      371.05     20.37 o 
  -1  -9   4       12.37       17.53      3.06 o 
   0  -9   4      131.67      121.82      7.46 o 
   1  -9   4        0.62        2.01      1.96 o 
   2  -9   4      174.78      160.28      6.93 o 
   3  -9   4        0.02        0.37      1.88 o 
   4  -9   4      135.48      127.02      8.00 o 
   5  -9   4      182.71      186.23     14.81 o 
   6  -9   4        2.72        3.70      4.25 o 
   7  -9   4        2.60        7.95      5.34 o 
   8  -9   4        2.94       13.40      6.75 o 
   9  -9   4       20.23       33.33     10.56 o 
  -9  -8   4       33.13       32.56     11.33 o 
  -8  -8   4      143.44      147.35     16.55 o 
  -7  -8   4      105.11      105.31     14.16 o 
  -6  -8   4      108.59      103.24     12.42 o 
  -5  -8   4        6.30       10.24      4.79 o 
  -4  -8   4      222.53      224.41      9.49 o 
  -3  -8   4        0.15        0.00      1.49 o 
  -2  -8   4      631.55      594.79     12.60 o 
  -1  -8   4      137.75      134.36      6.05 o 
   0  -8   4       13.98       10.91      2.33 o 
   1  -8   4       51.36       48.30      4.96 o 
   2  -8   4        0.05        0.49      1.62 o 
   3  -8   4        4.89        4.27      1.75 o 
   4  -8   4        0.93        1.86      1.89 o 
   5  -8   4      315.15      284.79     17.53 o 
   6  -8   4      207.97      200.50     15.46 o 
   7  -8   4        0.04        1.52      3.92 o 
   8  -8   4        1.91        5.77      5.34 o 
   9  -8   4       62.81       76.34     13.40 o 
  10  -8   4        3.79        9.15      8.28 o 
 -10  -7   4        0.22        3.92      7.95 o 
  -9  -7   4      103.00      109.45     15.03 o 
  -8  -7   4      289.14      294.81     20.91 o 
  -7  -7   4      119.98      122.52     13.18 o 
  -6  -7   4       89.07       93.11      5.80 o 
  -5  -7   4        4.05        3.34      2.05 o 
  -4  -7   4      327.57      324.02     12.52 o 
  -3  -7   4        8.37       13.22      2.48 o 
  -2  -7   4       46.76       39.87      3.70 o 
  -1  -7   4      790.76      773.57     24.49 o 
   0  -7   4        7.46        6.18      2.07 o 
   1  -7   4      148.09      138.89      7.01 o 
   2  -7   4      436.85      430.88      9.62 o 
   3  -7   4      121.19      134.73      5.51 o 
   4  -7   4       20.74       22.86      2.80 o 
   5  -7   4      106.22      105.10     10.46 o 
   6  -7   4      478.37      483.99     23.09 o 
   7  -7   4       22.15       25.05      6.97 o 
   8  -7   4      131.66      129.06     13.72 o 
   9  -7   4       23.36       26.36      8.39 o 
  10  -7   4       10.14       14.92      6.53 o 
 -10  -6   4       21.74       27.55      9.15 o 
  -9  -6   4       64.19       67.63     11.54 o 
  -8  -6   4       23.66       24.55      3.95 o 
  -7  -6   4       21.87       23.25      3.63 o 
  -6  -6   4        0.21        0.82      1.55 o 
  -5  -6   4       15.74       16.19      2.82 o 
  -4  -6   4       69.00       69.57      4.44 o 
  -3  -6   4      123.13      129.65      7.48 o 
  -2  -6   4        4.17        6.49      1.71 o 
  -1  -6   4      143.42      128.50      5.30 o 
   0  -6   4      238.89      271.81     15.03 o 
   1  -6   4        4.31        4.72      3.81 o 
   2  -6   4     1164.77     1164.13     33.35 o 
   3  -6   4      244.42      233.55      6.51 o 
   4  -6   4      123.84      126.39      5.63 o 
   5  -6   4        0.61        0.00      1.47 o 
   6  -6   4       24.61       24.50      6.53 o 
   7  -6   4      158.50      133.63     12.85 o 
   8  -6   4        7.98        3.59      4.47 o 
   9  -6   4       33.54       46.94     10.24 o 
  10  -6   4       31.62       30.60      9.15 o 
  11  -6   4        2.77        3.05      4.14 o 
 -11  -5   4        0.09        4.14      5.99 o 
 -10  -5   4        2.64        1.70      2.93 o 
  -9  -5   4       19.23       25.45      5.11 o 
  -8  -5   4        6.86        8.13      2.61 o 
  -7  -5   4        2.47        1.71      1.70 o 
  -6  -5   4        8.97        9.65      2.36 o 
  -5  -5   4       70.42       82.70      4.82 o 
  -4  -5   4       11.91       18.40      3.80 o 
  -3  -5   4       50.24       43.72      3.35 o 
  -2  -5   4      340.33      300.15      9.24 o 
  -1  -5   4      334.53      316.57      9.04 o 
   0  -5   4      231.26      235.38     16.72 o 
   1  -5   4       28.74        9.24     10.73 o 
   2  -5   4      865.17      791.06     10.62 o 
   3  -5   4      159.91      162.57      4.96 o 
   4  -5   4       25.73       22.88      2.33 o 
   5  -5   4       80.19       83.84      5.49 o 
   6  -5   4       85.73       79.61      7.62 o 
   7  -5   4       14.88       12.63      5.12 o 
   8  -5   4       56.42       60.99     10.46 o 
   9  -5   4        1.35        1.96      3.92 o 
  10  -5   4       23.68       25.38      8.39 o 
  11  -5   4       10.42       20.69      7.62 o 
 -11  -4   4       14.36       12.74      6.53 o 
 -10  -4   4        1.24        2.26      3.01 o 
  -9  -4   4        2.34        0.81      2.33 o 
  -8  -4   4       27.98       14.25      8.58 o 
  -7  -4   4        9.27        6.84      2.19 o 
  -6  -4   4       79.73       81.49      5.58 o 
  -5  -4   4     1532.12     1596.95     77.05 o 
  -4  -4   4      282.54      258.66      7.52 o 
  -3  -4   4       32.22       30.69      2.93 o 
  -2  -4   4      104.02       78.39      3.83 o 
  -1  -4   4      326.44      310.07      8.01 o 
   0  -4   4      623.75      576.86     36.76 o 
   1  -4   4      395.27      410.24     10.12 o 
   2  -4   4       21.99       16.24      1.95 o 
   3  -4   4      576.01      585.20     10.87 o 
   4  -4   4      177.79      179.38      7.49 o 
   5  -4   4      209.60      223.99     10.51 o 
   6  -4   4       47.26       44.29      4.76 o 
   7  -4   4      494.00      477.02     22.33 o 
   8  -4   4        1.75        1.52      3.16 o 
   9  -4   4       12.79       11.22      5.77 o 
  10  -4   4        1.57        3.92      5.01 o 
  11  -4   4        4.29        4.36      4.90 o 
 -12  -3   4        9.00        5.66      5.12 o 
 -11  -3   4        2.53        3.16      5.23 o 
 -10  -3   4        6.26        9.80      5.01 o 
  -9  -3   4       12.26       14.12      4.00 o 
  -8  -3   4      129.68      112.86      6.22 o 
  -7  -3   4      481.24      484.50     11.67 o 
  -6  -3   4      218.06      221.11      7.56 o 
  -5  -3   4     1074.05     1065.49     40.14 o 
  -4  -3   4      289.79      252.68      9.91 o 
  -3  -3   4     2353.68     2490.74     84.99 o 
  -2  -3   4      792.41      786.13     19.54 o 
  -1  -3   4     2058.10     2097.97     17.94 o 
   0  -3   4       54.60       47.96      3.43 o 
   1  -3   4      572.55      610.71     11.89 o 
   2  -3   4       57.23       69.17      4.27 o 
   3  -3   4      163.07      125.46     35.99 o 
   4  -3   4       34.60       38.83      3.96 o 
   5  -3   4      143.73      148.88      7.29 o 
   6  -3   4        2.82        2.46      1.91 o 
   7  -3   4       38.63       35.58      4.79 o 
   8  -3   4      375.82      366.15     20.26 o 
   9  -3   4      142.69      147.13     13.94 o 
  10  -3   4       46.15       64.04     11.76 o 
  11  -3   4        7.34       10.89      6.43 o 
 -12  -2   4       56.39       51.73     11.22 o 
 -11  -2   4       17.80       18.51      7.19 o 
 -10  -2   4       42.09       38.23      8.93 o 
  -9  -2   4       11.62       10.35      5.01 o 
  -8  -2   4      206.98      190.02      7.58 o 
  -7  -2   4      600.48      577.76     16.76 o 
  -6  -2   4      104.91      111.17      5.23 o 
  -5  -2   4      643.39      619.55     16.28 o 
  -4  -2   4       28.06       41.21      3.01 o 
  -3  -2   4      607.37      642.75     18.08 o 
  -2  -2   4        0.46        1.17      0.84 o 
  -1  -2   4     5008.82     5037.55     37.04 o 
   0  -2   4      308.60      301.02     11.54 o 
   1  -2   4       17.82       14.79      2.27 o 
   2  -2   4        0.60        1.29      1.02 o 
   3  -2   4      312.45      345.61     10.46 o 
   4  -2   4      598.94      611.74     19.39 o 
   5  -2   4       87.89       91.90      5.89 o 
   6  -2   4        0.89        2.15      2.94 o 
   7  -2   4      772.14      732.87     17.97 o 
   8  -2   4       24.50       28.98      5.00 o 
   9  -2   4      113.26      110.54     12.20 o 
  10  -2   4       54.20       71.88     11.87 o 
  11  -2   4       33.39       47.81     10.78 o 
 -12  -1   4       27.49       21.78      7.51 o 
 -11  -1   4       44.58       47.70     10.35 o 
 -10  -1   4        2.61        4.57      4.14 o 
  -9  -1   4        0.45        0.00      2.50 o 
  -8  -1   4      135.44      130.75      7.27 o 
  -7  -1   4      436.49      412.03     10.08 o 
  -6  -1   4        0.04        0.00      0.93 o 
  -5  -1   4      120.48      114.75      4.81 o 
  -4  -1   4      348.25      315.07      7.33 o 
  -3  -1   4      912.89      984.53     12.25 o 
  -2  -1   4      295.62      324.31      5.68 o 
  -1  -1   4      321.45      329.69      9.31 o 
   0  -1   4      622.06      650.48      8.94 o 
   1  -1   4       38.39       41.79      2.15 o 
   2  -1   4        1.85        2.53      1.27 o 
   3  -1   4      177.43      168.68      6.82 o 
   4  -1   4      500.53      529.92     35.89 o 
   5  -1   4       51.57       59.76      6.21 o 
   6  -1   4       15.09       15.36      6.53 o 
   7  -1   4      128.48      112.51      9.31 o 
   8  -1   4      220.43      216.83     10.78 o 
   9  -1   4        0.75        1.95      2.84 o 
 -12   0   4        0.70        0.00      2.94 o 
 -11   0   4      143.28      145.17     14.81 o 
 -10   0   4       16.49       16.34      6.21 o 
  -9   0   4      129.66      123.50     12.20 o 
  -8   0   4      203.61      190.81     13.94 o 
  -7   0   4      392.66      375.48     13.40 o 
  -6   0   4      126.58      129.68      5.55 o 
  -5   0   4      292.40      298.69      6.52 o 
  -4   0   4      675.55      718.14     10.48 o 
  -3   0   4       74.19       64.34      8.61 o 
  -2   0   4     1520.25     1604.09     12.73 o 
  -1   0   4       89.96       99.20      3.05 o 
   0   0   4        8.02        8.33      1.18 o 
   1   0   4      149.76      165.08      5.94 o 
   2   0   4      551.90      628.76     20.91 o 
   3   0   4     1029.47     1011.92     50.97 o 
   4   0   4      322.47      308.94      9.76 o 
   5   0   4       28.77       32.73      4.18 o 
   6   0   4      263.41      252.76     10.35 o 
   7   0   4       22.12       20.65      4.47 o 
   8   0   4      112.10      110.11     11.87 o 
   9   0   4        1.34        0.00      3.27 o 
 -12   1   4       17.77       25.05      8.06 o 
 -11   1   4       19.28       20.04      7.30 o 
 -10   1   4       29.13       25.81      7.41 o 
  -9   1   4       27.36       15.25      5.55 o 
  -8   1   4       94.23       87.02      9.80 o 
  -7   1   4        5.38        6.15      2.54 o 
  -6   1   4      191.09      188.00      6.00 o 
  -5   1   4      199.23      212.82      5.45 o 
  -4   1   4      244.13      133.97     68.22 o 
  -3   1   4      196.83      232.03      5.49 o 
  -2   1   4      428.97      460.90      7.85 o 
  -1   1   4     1240.69     1325.37     21.69 o 
   0   1   4        4.95        3.36      0.88 o 
   1   1   4        0.05        3.55      1.06 o 
   2   1   4       86.37       99.09     10.40 o 
   3   1   4      844.59      817.40     49.39 o 
   4   1   4      585.65      545.46     26.14 o 
   5   1   4       36.29       36.81      7.19 o 
   6   1   4       86.78       78.85      9.80 o 
   7   1   4       12.91       21.35      6.53 o 
   8   1   4       90.18       83.75     11.98 o 
   9   1   4        1.36        0.00      3.92 o 
  10   1   4        1.62        2.18      6.75 o 
 -12   2   4        3.05        5.01      7.08 o 
 -11   2   4        8.87        9.91      6.43 o 
 -10   2   4       22.31       25.38      7.73 o 
  -9   2   4       13.18        9.53      3.61 o 
  -8   2   4       69.28       66.38      6.88 o 
  -7   2   4      176.03      173.42     10.07 o 
  -6   2   4        0.65        0.57      1.49 o 
  -5   2   4        0.05        0.97      0.99 o 
  -4   2   4      304.41      300.18      9.27 o 
  -3   2   4      999.70     1053.19     14.24 o 
  -2   2   4      243.62      266.29      5.43 o 
  -1   2   4     1520.58     1690.01     36.87 o 
   0   2   4      991.56     1015.49     22.48 o 
   1   2   4      788.04      761.88     37.25 o 
   2   2   4        4.56        8.71      3.49 o 
   3   2   4      213.94      197.12     13.40 o 
   4   2   4      293.76      282.62     16.77 o 
   5   2   4      236.20      212.15     15.36 o 
   6   2   4        0.14        0.00      3.05 o 
   7   2   4        0.20        0.00      3.49 o 
   8   2   4       31.81       26.90      8.60 o 
   9   2   4        5.36        5.12      6.53 o 
 -12   3   4        3.54        5.77      8.06 o 
 -11   3   4       11.73        6.43      6.10 o 
 -10   3   4        9.35        7.92      3.81 o 
  -9   3   4        6.08        5.93      3.34 o 
  -8   3   4       23.67       24.75      4.82 o 
  -7   3   4       63.78       64.53      6.53 o 
  -6   3   4      171.83      145.53     25.05 o 
  -5   3   4      137.08      142.56      7.50 o 
  -4   3   4      923.90      932.14     13.25 o 
  -3   3   4      393.83      390.29     12.18 o 
  -2   3   4      213.58      198.87      5.82 o 
  -1   3   4        3.12        5.85      1.98 o 
   0   3   4      164.54      120.98     32.40 o 
   1   3   4       88.88       78.41      8.60 o 
   2   3   4       11.18       13.94      4.68 o 
   3   3   4       21.25       18.73      5.66 o 
   4   3   4       74.24       65.78     10.02 o 
   5   3   4       72.46       63.71     10.46 o 
   6   3   4       26.43       35.40      9.04 o 
   7   3   4        2.92        9.04      6.32 o 
   8   3   4       39.98       57.94     12.42 o 
 -12   4   4        0.04        0.00      6.53 o 
 -11   4   4        1.35        0.00      3.16 o 
 -10   4   4       62.49       68.88      8.43 o 
  -9   4   4       11.95       14.98      4.26 o 
  -8   4   4        5.77        8.95      3.62 o 
  -7   4   4      126.81      120.13     13.61 o 
  -6   4   4      235.68      216.45     10.11 o 
  -5   4   4        1.19        3.34      2.04 o 
  -4   4   4       25.98       24.29      3.71 o 
  -3   4   4      625.40      579.45     15.79 o 
  -2   4   4      123.75      115.51      6.88 o 
  -1   4   4       28.23       21.90      3.91 o 
   0   4   4        8.66        7.21      2.69 o 
   1   4   4       57.98       53.58      8.49 o 
   2   4   4      121.77      101.07     10.89 o 
   3   4   4      276.98      240.90     16.77 o 
   4   4   4      186.00      171.31     15.03 o 
   5   4   4      112.71      106.29     12.63 o 
   6   4   4        0.01        1.96      4.47 o 
   7   4   4        5.60        5.34      6.64 o 
 -11   5   4        4.41        5.55      4.32 o 
 -10   5   4       37.88       51.28     14.32 o 
  -9   5   4       59.18       76.60      8.62 o 
  -8   5   4       34.78       45.57      6.81 o 
  -7   5   4        3.68        6.90      3.31 o 
  -6   5   4       63.36       60.18      6.47 o 
  -5   5   4        0.05        0.00      3.16 o 
  -4   5   4       79.45       74.82     10.35 o 
  -3   5   4     1008.67      957.46     19.90 o 
  -2   5   4       23.01       27.66      4.53 o 
  -1   5   4      115.23      111.14      7.58 o 
   0   5   4      373.32      353.69     13.36 o 
   1   5   4       86.31       78.74     10.56 o 
   2   5   4      262.85      230.23     16.66 o 
   3   5   4      374.25      343.60     21.13 o 
   4   5   4        3.61        7.30      4.79 o 
   5   5   4       93.84       92.90     13.50 o 
   6   5   4       20.99       18.84      8.93 o 
 -10   6   4        6.97        8.28      4.49 o 
  -9   6   4      138.94      140.14     10.47 o 
  -8   6   4       12.06       10.02      5.88 o 
  -7   6   4       80.18       96.38     13.18 o 
  -6   6   4        8.67        9.69      5.45 o 
  -5   6   4       65.94       58.70     10.35 o 
  -4   6   4        0.04        0.00      3.38 o 
  -3   6   4      374.65      354.39     20.58 o 
  -2   6   4       25.69       24.48      4.66 o 
  -1   6   4        8.22       12.76      3.87 o 
   0   6   4       58.26       55.26      8.44 o 
   1   6   4      138.49      119.36     12.85 o 
   2   6   4        1.79        0.00      3.92 o 
   3   6   4        7.46        7.19      5.23 o 
   4   6   4       79.73       71.01     12.42 o 
   5   6   4       85.32      100.74     14.70 o 
  -9   7   4        9.42       11.33      5.88 o 
  -8   7   4       34.23       38.01      9.58 o 
  -7   7   4        5.70        7.41      5.45 o 
  -6   7   4        0.01        4.57      4.90 o 
  -5   7   4        0.09        1.85      4.57 o 
  -4   7   4        0.55        3.05      4.47 o 
  -3   7   4       15.10       18.73      7.08 o 
  -2   7   4      108.80      108.47     12.96 o 
  -1   7   4       26.74       29.03      5.75 o 
   0   7   4       16.71       19.57      5.12 o 
   1   7   4       16.43       16.99      7.08 o 
   2   7   4       85.02       76.24     12.63 o 
   3   7   4       29.86       35.40      9.69 o 
   4   7   4       22.98       27.77      8.28 o 
  -8   8   4       14.02       24.29      8.06 o 
  -7   8   4        0.42        4.90      4.47 o 
  -6   8   4        0.04        3.16      6.43 o 
  -5   8   4       52.22       65.02     12.85 o 
  -4   8   4       14.17       15.57      8.06 o 
  -3   8   4       62.15       59.25     12.20 o 
  -2   8   4       65.61       67.41     12.74 o 
  -1   8   4       37.80       50.75     12.09 o 
   0   8   4       10.66       16.10      8.00 o 
   1   8   4       56.30       69.38      9.19 o 
   2   8   4       11.56       18.41      7.08 o 
  -4   9   4        4.48        0.65      7.51 o 
  -3   9   4        3.40        0.00      7.41 o 
  -2   9   4       62.88       63.17     14.59 o 
  -3 -12   5       36.00       43.89     10.56 o 
  -2 -12   5        5.41        4.47      5.34 o 
  -1 -12   5       13.11       14.05      6.86 o 
   0 -12   5        1.74        2.83      5.01 o 
   5 -12   5        0.58        2.61      5.88 o 
  -5 -11   5       10.38       21.56      7.73 o 
  -4 -11   5        2.55        4.47      4.79 o 
  -3 -11   5       23.89       25.59      8.71 o 
  -2 -11   5       66.73       72.64     11.98 o 
  -1 -11   5       23.99       25.70      7.84 o 
   0 -11   5        4.62        0.00      3.59 o 
   1 -11   5        3.59        7.62      4.68 o 
   2 -11   5        0.46        0.00      3.27 o 
   3 -11   5       39.01       42.69      9.04 o 
   4 -11   5        0.00        1.85      3.92 o 
   5 -11   5        3.81        3.16      4.57 o 
   6 -11   5        4.58       16.01      7.51 o 
   7 -11   5       15.42       23.63      9.80 o 
  -7 -10   5       19.36       19.82     10.35 o 
  -6 -10   5        7.09       15.57      6.64 o 
  -5 -10   5        0.10        0.00      3.49 o 
  -4 -10   5       14.70       17.86      6.97 o 
  -3 -10   5        9.04        8.82      5.23 o 
  -2 -10   5        3.18        2.94      4.25 o 
  -1 -10   5       25.53       25.65      4.62 o 
   0 -10   5       15.29       16.42      3.23 o 
   1 -10   5       83.29       74.98      7.05 o 
   2 -10   5       40.57       42.73      4.55 o 
   3 -10   5       12.68       14.05      5.23 o 
   4 -10   5       97.78       90.50     11.11 o 
   5 -10   5       39.29       42.80      9.47 o 
   6 -10   5        4.63        4.90      4.90 o 
   7 -10   5        9.63       17.43      7.41 o 
   8 -10   5       60.82       90.72     15.14 o 
  -8  -9   5       13.15       19.28      9.47 o 
  -7  -9   5        0.29        0.44      5.34 o 
  -6  -9   5        1.40        1.42      4.57 o 
  -5  -9   5        2.57        0.44      3.81 o 
  -4  -9   5      158.60      129.27     13.29 o 
  -3  -9   5        7.91        6.81      2.85 o 
  -2  -9   5      163.41      176.30      7.67 o 
  -1  -9   5      172.24      167.79      7.37 o 
   0  -9   5       95.57       97.62      5.70 o 
   1  -9   5        1.34        0.30      1.83 o 
   2  -9   5      607.47      588.03     17.81 o 
   3  -9   5        9.43       14.98      3.55 o 
   4  -9   5      125.49      144.74     13.18 o 
   5  -9   5      156.71      154.21     14.16 o 
   6  -9   5       97.09       95.73     12.85 o 
   7  -9   5        1.39        3.49      4.57 o 
   8  -9   5        6.29       11.98      7.19 o 
   9  -9   5       65.06       70.68     14.27 o 
  -9  -8   5        7.85       13.40      8.60 o 
  -8  -8   5        0.06        0.00      4.68 o 
  -7  -8   5       67.72       67.09     11.65 o 
  -6  -8   5       28.67       32.54      4.54 o 
  -5  -8   5        0.18        0.77      1.77 o 
  -4  -8   5      241.05      240.58      8.89 o 
  -3  -8   5      101.46      106.98      5.92 o 
  -2  -8   5      149.97      132.50      6.35 o 
  -1  -8   5       70.14       72.77      4.79 o 
   0  -8   5        8.47       10.39      2.39 o 
   1  -8   5      103.15       75.89     24.56 o 
   2  -8   5      987.61      966.15     15.48 o 
   3  -8   5        1.55        2.14      1.91 o 
   4  -8   5       44.74       41.22      5.00 o 
   5  -8   5       10.94       12.09      5.23 o 
   6  -8   5       62.12       67.52     10.89 o 
   7  -8   5        4.03        0.00      3.70 o 
   8  -8   5       26.75       30.93      8.82 o 
   9  -8   5        0.00        0.00      5.34 o 
  10  -8   5        0.87        1.09      4.25 o 
 -10  -7   5       16.95       11.22      8.06 o 
  -9  -7   5        1.17        3.38      5.34 o 
  -8  -7   5        8.59        7.11      2.87 o 
  -7  -7   5       83.58       90.26      6.33 o 
  -6  -7   5        0.21        0.00      1.58 o 
  -5  -7   5      119.04      125.88      6.53 o 
  -4  -7   5      166.09      150.60      6.81 o 
  -3  -7   5      557.18      502.87     22.96 o 
  -2  -7   5      125.71      117.93      5.76 o 
  -1  -7   5       51.00       44.76      3.97 o 
   0  -7   5      376.33      357.65     16.55 o 
   1  -7   5       52.80       19.84     22.76 o 
   2  -7   5      501.90      502.69     14.25 o 
   3  -7   5       59.54       52.02      5.00 o 
   4  -7   5       55.48       61.74      5.42 o 
   5  -7   5      246.48      227.40     15.68 o 
   6  -7   5       35.52       22.33      6.64 o 
   7  -7   5        3.71        6.21      4.47 o 
   8  -7   5       16.33       13.40      6.53 o 
   9  -7   5       13.38       13.61      6.21 o 
  10  -7   5        0.03        4.68      4.68 o 
 -10  -6   5        4.47        1.23      3.46 o 
  -9  -6   5       16.51       14.60      3.61 o 
  -8  -6   5        0.20        0.34      1.94 o 
  -7  -6   5        1.08        0.00      1.80 o 
  -6  -6   5       90.67       92.50      5.72 o 
  -5  -6   5      395.19      377.28     13.38 o 
  -4  -6   5       11.29        9.92      2.30 o 
  -3  -6   5       27.84       27.44      3.31 o 
  -2  -6   5      434.02      417.14     14.38 o 
  -1  -6   5      235.11      214.79      7.17 o 
   0  -6   5       23.19       21.31      3.35 o 
   1  -6   5      113.63       95.43      8.66 o 
   2  -6   5      325.55      288.75     10.16 o 
   3  -6   5      504.84      466.65     12.98 o 
   4  -6   5       46.09       41.89      6.75 o 
   5  -6   5       16.95       18.13      3.35 o 
   6  -6   5       44.25       38.34      8.17 o 
   7  -6   5        0.18        0.00      3.38 o 
   8  -6   5       36.72       34.63      8.82 o 
   9  -6   5       13.38       15.79      7.08 o 
  10  -6   5        2.55        3.05      4.57 o 
 -11  -5   5        0.24        0.00      4.47 o 
 -10  -5   5       28.37       22.13      5.32 o 
  -9  -5   5       69.10       69.28      7.57 o 
  -8  -5   5      106.15      110.12      6.62 o 
  -7  -5   5       15.32       17.92      3.97 o 
  -6  -5   5      172.55      170.18      7.25 o 
  -5  -5   5      889.13      753.21     14.41 o 
  -4  -5   5      294.51      278.25     11.12 o 
  -3  -5   5       22.30       24.30      3.03 o 
  -2  -5   5      367.33      368.38      9.09 o 
  -1  -5   5        0.07        1.99      1.13 o 
   0  -5   5      235.09      227.10     11.71 o 
   1  -5   5      106.08       88.11      5.39 o 
   2  -5   5       74.50       68.12     23.91 o 
   3  -5   5       79.11       78.98      5.41 o 
   4  -5   5        4.25        5.79      2.19 o 
   5  -5   5      489.05      490.90     13.88 o 
   6  -5   5      229.37      224.72      9.92 o 
   7  -5   5        0.54        0.00      2.94 o 
   8  -5   5        0.93        4.14      4.57 o 
   9  -5   5       28.27       32.02      8.93 o 
  10  -5   5       56.28       69.37     12.52 o 
 -11  -4   5       18.46       23.42      8.06 o 
 -10  -4   5       11.10        9.36      3.76 o 
  -9  -4   5      285.63      294.27     10.81 o 
  -8  -4   5      128.10      122.17      6.90 o 
  -7  -4   5       17.61       14.90      2.81 o 
  -6  -4   5        0.84        0.04      1.23 o 
  -5  -4   5      473.99      464.91     10.99 o 
  -4  -4   5      806.20      796.77     24.00 o 
  -3  -4   5       34.44       31.43      3.89 o 
  -2  -4   5      106.06      123.11      8.33 o 
  -1  -4   5     1367.56     1475.31     29.28 o 
   0  -4   5      352.64      347.90     10.12 o 
   1  -4   5        0.31        1.03      1.10 o 
   2  -4   5      242.98      244.58      8.78 o 
   3  -4   5      543.18      566.32     20.04 o 
   4  -4   5       42.16       41.17      4.47 o 
   5  -4   5      160.65      159.98      8.06 o 
   6  -4   5       20.94       24.55      4.18 o 
   7  -4   5      278.91      279.79     11.67 o 
   8  -4   5        5.61        6.32      5.01 o 
   9  -4   5        4.39        6.86      5.45 o 
  10  -4   5      108.34      111.20     13.61 o 
 -12  -3   5       39.64       53.15     11.44 o 
 -11  -3   5       66.79       65.89     11.98 o 
 -10  -3   5       56.62       74.17     11.65 o 
  -9  -3   5      123.25      125.04      7.02 o 
  -8  -3   5      221.82      210.67     10.70 o 
  -7  -3   5       21.72       21.95      3.23 o 
  -6  -3   5        3.76        2.73      1.54 o 
  -5  -3   5      485.99      454.25     10.50 o 
  -4  -3   5       92.42       86.33      4.48 o 
  -3  -3   5      891.18      952.56     18.50 o 
  -2  -3   5      134.90      165.60      5.66 o 
  -1  -3   5      514.54      530.29      9.89 o 
   0  -3   5     1190.01     1126.97     14.31 o 
   1  -3   5       27.85       37.08      8.33 o 
   2  -3   5        0.21        1.04      1.31 o 
   3  -3   5      271.76      265.97     10.89 o 
   4  -3   5      340.26      328.68     15.57 o 
   5  -3   5      165.93      166.45     21.67 o 
   6  -3   5       99.23       99.31      6.89 o 
   7  -3   5       85.56       80.06      6.69 o 
   8  -3   5       28.71       35.60      5.58 o 
   9  -3   5       38.62       42.37      9.91 o 
  10  -3   5       25.52       41.71     10.13 o 
 -12  -2   5       71.19       91.59     14.16 o 
 -11  -2   5       37.27       37.79      9.37 o 
 -10  -2   5       35.53       26.79      7.73 o 
  -9  -2   5       57.57       71.33     10.78 o 
  -8  -2   5        1.26        3.12      1.97 o 
  -7  -2   5       11.89       11.24      2.37 o 
  -6  -2   5       33.30       35.45      3.59 o 
  -5  -2   5       22.84       23.53      2.85 o 
  -4  -2   5      350.48      339.51      8.38 o 
  -3  -2   5      362.27      364.50      8.33 o 
  -2  -2   5       56.17       48.27      3.06 o 
  -1  -2   5       63.63       71.73      3.62 o 
   0  -2   5        3.92        6.23      1.06 o 
   1  -2   5        7.94        7.63      1.98 o 
   2  -2   5      816.84      843.13     15.69 o 
   3  -2   5      688.34      628.19     17.70 o 
   4  -2   5       17.20       11.01      2.69 o 
   5  -2   5       18.31       18.34      3.54 o 
   6  -2   5      376.90      188.36    186.67 o 
   7  -2   5       82.45       87.12      7.05 o 
   8  -2   5       12.01       17.63      4.49 o 
   9  -2   5       34.66       38.34      9.26 o 
 -12  -1   5       19.22       16.88      6.53 o 
 -11  -1   5        2.97        3.70      4.90 o 
 -10  -1   5       52.58       43.67      9.47 o 
  -9  -1   5        3.86        3.38      4.03 o 
  -8  -1   5        0.09        1.62      2.11 o 
  -7  -1   5        5.47        6.94      1.94 o 
  -6  -1   5       73.55       68.70      4.22 o 
  -5  -1   5       37.38       38.12      3.36 o 
  -4  -1   5      186.53      186.05      5.30 o 
  -3  -1   5       29.98       36.64      2.54 o 
  -2  -1   5       81.13       78.21      4.39 o 
  -1  -1   5      432.03      362.16      7.10 o 
   0  -1   5      825.33      788.53     10.07 o 
   1  -1   5        9.14        6.98      1.41 o 
   2  -1   5      532.50      533.36     23.91 o 
   3  -1   5     2052.30     2167.09     58.27 o 
   4  -1   5      312.38      314.29     10.65 o 
   5  -1   5       95.81       86.09      6.19 o 
   6  -1   5      437.53      399.76     13.47 o 
   7  -1   5       48.34       42.46      5.81 o 
   8  -1   5        5.93        0.00      2.83 o 
   9  -1   5        0.63        0.54      4.36 o 
 -12   0   5        0.11        0.00      4.14 o 
 -11   0   5       18.33       10.78      5.99 o 
 -10   0   5       13.99       14.70      6.21 o 
  -9   0   5        8.30        9.15      4.79 o 
  -8   0   5       22.77       17.53      5.88 o 
  -7   0   5       55.45       48.37      6.75 o 
  -6   0   5      110.80      110.77      4.50 o 
  -5   0   5       51.81       50.43      3.14 o 
  -4   0   5     1715.96     1776.38     16.98 o 
  -3   0   5      352.22      288.72     22.62 o 
  -2   0   5       34.15       34.99      2.35 o 
  -1   0   5      276.46      267.53      5.53 o 
   0   0   5     1030.32     1047.81     10.71 o 
   1   0   5      115.11       95.87      3.36 o 
   2   0   5        4.59        5.57      2.12 o 
   3   0   5       19.76       27.59      4.52 o 
   4   0   5      371.97      371.13     21.07 o 
   5   0   5      185.02      192.44     14.16 o 
   6   0   5       92.07       74.17     10.46 o 
   7   0   5        1.89        0.00      3.38 o 
   8   0   5        1.29        3.70      4.79 o 
   9   0   5        1.38        1.31      5.01 o 
 -12   1   5        2.77        1.74      6.32 o 
 -11   1   5       32.99       33.22      9.47 o 
 -10   1   5       61.16       69.05     11.54 o 
  -9   1   5        9.80       12.63      5.55 o 
  -8   1   5       18.48       22.83      4.65 o 
  -7   1   5      138.36      124.74      7.97 o 
  -6   1   5       46.58       53.56      3.45 o 
  -5   1   5      177.52      187.31      7.54 o 
  -4   1   5      948.83      958.74     11.95 o 
  -3   1   5      127.80       83.80      8.57 o 
  -2   1   5      187.43      185.67      4.88 o 
  -1   1   5      257.12      242.97      5.35 o 
   0   1   5      382.49      427.32      6.89 o 
   1   1   5       60.96       55.68      2.67 o 
   2   1   5       24.83       30.93      6.21 o 
   3   1   5       80.75       79.94      9.15 o 
   4   1   5       31.97       26.46      6.75 o 
   5   1   5       35.98       35.61      8.06 o 
   6   1   5        3.95        5.99      4.25 o 
   7   1   5       17.55       26.03      7.73 o 
   8   1   5       38.20       44.54     10.46 o 
   9   1   5        0.00        3.92      6.64 o 
 -12   2   5        0.00        0.00      6.10 o 
 -11   2   5       18.98       23.09      8.49 o 
 -10   2   5       90.61       84.95     12.63 o 
  -9   2   5        0.70        1.52      2.62 o 
  -8   2   5      140.79      140.56      9.13 o 
  -7   2   5      139.15      138.74      8.58 o 
  -6   2   5        2.02        0.64      1.69 o 
  -5   2   5       48.04       52.17      3.74 o 
  -4   2   5      274.87      238.37      6.14 o 
  -3   2   5      422.00      410.33     12.03 o 
  -2   2   5        0.99        1.14      1.24 o 
  -1   2   5      512.18      555.28     12.20 o 
   0   2   5        2.06        3.14      1.78 o 
   1   2   5        1.30        1.55      1.60 o 
   2   2   5       40.58       40.19      7.41 o 
   3   2   5       17.95       17.21      5.55 o 
   4   2   5       17.12        8.82      4.90 o 
   5   2   5      273.45      252.78     17.86 o 
   6   2   5        0.00        3.49      4.25 o 
   7   2   5       45.76       51.40     10.89 o 
   8   2   5      102.66      112.94     15.90 o 
 -12   3   5       20.30       22.76     10.24 o 
 -11   3   5       48.75       72.97     13.29 o 
 -10   3   5        1.75        3.29      3.23 o 
  -9   3   5       10.64       11.28      3.89 o 
  -8   3   5       85.12       84.27      7.74 o 
  -7   3   5      632.94      587.67     25.81 o 
  -6   3   5      290.38      282.40     13.72 o 
  -5   3   5      117.97      116.78      7.24 o 
  -4   3   5       12.92       14.37      2.38 o 
  -3   3   5      164.92      160.45      6.76 o 
  -2   3   5       14.05       14.12      3.19 o 
  -1   3   5        0.73        2.93      1.94 o 
   0   3   5        2.68        2.45      1.96 o 
   1   3   5       77.66       77.65      9.15 o 
   2   3   5      176.18      174.58     13.94 o 
   3   3   5      223.60      207.47     15.90 o 
   4   3   5       25.32       25.05      7.73 o 
   5   3   5       10.64        6.53      5.34 o 
   6   3   5       26.89       19.49      8.28 o 
   7   3   5       43.35       42.80     11.22 o 
 -11   4   5       97.04      105.85     10.86 o 
 -10   4   5       14.27       25.23      5.86 o 
  -9   4   5       28.57       34.33      6.15 o 
  -8   4   5        6.25        8.96      4.79 o 
  -7   4   5       34.40       35.68      5.57 o 
  -6   4   5      471.75      448.92     14.88 o 
  -5   4   5      100.58       90.61     10.24 o 
  -4   4   5        0.01        1.63      3.16 o 
  -3   4   5       12.30       13.96      3.40 o 
  -2   4   5        0.01        1.40      1.86 o 
  -1   4   5        1.70        1.63      2.15 o 
   0   4   5       15.34       16.03      3.84 o 
   1   4   5      612.41      570.24     24.94 o 
   2   4   5       90.40       76.78     11.11 o 
   3   4   5        1.75        0.00      3.59 o 
   4   4   5       40.92       47.05     10.46 o 
   5   4   5        2.85        9.91      6.32 o 
   6   4   5        8.92        8.39      7.41 o 
 -10   5   5       15.49       18.18      5.61 o 
  -9   5   5        6.76       11.34      4.57 o 
  -8   5   5       13.65       14.27      4.45 o 
  -7   5   5       17.67       18.19      6.97 o 
  -6   5   5       41.21       34.31      8.60 o 
  -5   5   5        0.38        2.83      3.81 o 
  -4   5   5       17.65       25.16      7.41 o 
  -3   5   5      163.40      156.17     13.61 o 
  -2   5   5        6.82        7.61      2.99 o 
  -1   5   5       18.13       20.13      4.54 o 
   0   5   5       16.22       13.87      3.97 o 
   1   5   5      456.91      436.06     16.20 o 
   2   5   5       16.00       15.25      6.43 o 
   3   5   5       12.23       16.66      6.75 o 
   4   5   5        0.90        0.00      4.14 o 
   5   5   5       46.43       57.94     11.65 o 
  -9   6   5        3.63        2.18      4.14 o 
  -8   6   5       13.98       14.27      7.51 o 
  -7   6   5        8.36        7.19      6.32 o 
  -6   6   5       53.73       61.10     11.54 o 
  -5   6   5       80.08       64.15     11.54 o 
  -4   6   5        3.39        2.40      4.25 o 
  -3   6   5        1.13        1.74      3.92 o 
  -2   6   5       50.79       56.48      6.90 o 
  -1   6   5        7.82        6.30      3.35 o 
   0   6   5      127.41      118.37      9.35 o 
   1   6   5       91.55       97.49      9.39 o 
   2   6   5        0.30        1.20      4.57 o 
   3   6   5        0.08        7.95      5.34 o 
   4   6   5        1.92        3.38      4.79 o 
  -8   7   5        0.04        0.00      6.75 o 
  -7   7   5      129.03      136.90     16.77 o 
  -6   7   5       34.25       53.04     12.31 o 
  -5   7   5        3.19        2.61      5.34 o 
  -4   7   5        3.49        7.62      6.64 o 
  -3   7   5       51.10       63.49     12.20 o 
  -2   7   5       14.95       19.49      7.73 o 
  -1   7   5        0.06        0.49      3.47 o 
   0   7   5       76.17       79.84      9.27 o 
   1   7   5       26.44       29.80      6.74 o 
   2   7   5        2.08        4.78      4.59 o 
  -5   8   5       22.17       34.09     11.87 o 
  -4   8   5        0.46        6.75      7.84 o 
  -3   8   5       55.22       73.84     14.38 o 
  -2   8   5       35.42       31.80     11.44 o 
  -1   8   5        4.01        0.54      7.84 o 
  -3 -12   6        3.60        5.01      4.79 o 
  -2 -12   6        0.01        0.00      4.14 o 
  -1 -12   6        1.86        0.00      4.03 o 
   0 -12   6       43.38       52.93     10.56 o 
   3 -12   6        6.25        4.47      5.12 o 
   4 -12   6       27.27       36.05      9.80 o 
   5 -12   6       31.98       43.35     11.11 o 
  -5 -11   6        4.53        5.77      4.47 o 
  -4 -11   6       10.30       10.89      5.99 o 
  -3 -11   6       83.31       82.66     13.07 o 
  -2 -11   6       36.56       46.29      9.91 o 
  -1 -11   6        3.20        2.50      4.03 o 
   0 -11   6       22.86       21.38      3.94 o 
   1 -11   6      214.85      214.77      9.43 o 
   3 -11   6        2.06        3.27      4.68 o 
   4 -11   6        6.52        3.92      5.01 o 
   5 -11   6       24.82       39.75     10.02 o 
   6 -11   6        6.09        8.82      6.64 o 
   7 -11   6        5.39        6.10      8.06 o 
  -7 -10   6       17.00       17.10      9.91 o 
  -6 -10   6       12.51       14.16      8.28 o 
  -5 -10   6       55.46       67.96     12.20 o 
  -4 -10   6        0.78        0.65      3.38 o 
  -3 -10   6       67.33       63.99      5.87 o 
  -2 -10   6      123.08      128.88      7.18 o 
  -1 -10   6       47.44       50.01      5.44 o 
   0 -10   6      128.10      128.18      9.63 o 
   1 -10   6       75.59       59.68      9.26 o 
   2 -10   6       24.47       28.07      5.03 o 
   3 -10   6        2.20        4.47      4.25 o 
   4 -10   6        1.90        0.00      3.49 o 
   5 -10   6       35.08       41.06      9.69 o 
   6 -10   6       15.37       20.37      7.51 o 
   7 -10   6       16.81       22.44      9.15 o 
   8 -10   6       17.81       22.76     10.02 o 
  -8  -9   6        3.63        1.52      7.08 o 
  -7  -9   6       21.44       30.49      9.69 o 
  -6  -9   6      114.00      112.18     13.40 o 
  -5  -9   6      119.64      119.28     10.10 o 
  -4  -9   6       15.79       22.61      3.79 o 
  -3  -9   6       15.20       15.67      3.20 o 
  -2  -9   6       35.40       46.07      4.76 o 
  -1  -9   6      167.56      157.00      7.43 o 
   0  -9   6      433.26      400.17     11.61 o 
   1  -9   6       64.99       40.58     44.92 o 
   2  -9   6        8.43        9.18      2.98 o 
   3  -9   6      131.13      128.15     10.84 o 
   4  -9   6      180.94      161.51     14.27 o 
   5  -9   6      159.14      158.24     14.81 o 
   6  -9   6       50.51       68.50     11.98 o 
   7  -9   6        5.77        7.41      6.10 o 
   8  -9   6       10.37       16.01      8.17 o 
   9  -9   6        2.77        9.69      9.04 o 
  -9  -8   6        1.04        8.28      7.62 o 
  -8  -8   6       24.35       34.40     12.03 o 
  -7  -8   6        5.63        8.91      3.13 o 
  -6  -8   6      319.72      326.63     13.63 o 
  -5  -8   6       69.29       64.56      5.65 o 
  -4  -8   6       24.39       23.29      3.71 o 
  -3  -8   6        0.22        0.19      1.53 o 
  -2  -8   6      502.31      491.57     12.51 o 
  -1  -8   6        2.35        1.59      1.52 o 
   0  -8   6      414.64      380.20     11.76 o 
   1  -8   6       16.95       13.88      3.42 o 
   2  -8   6        3.12        5.26      2.38 o 
   3  -8   6      259.55      247.20     14.43 o 
   4  -8   6        3.52        5.59      2.54 o 
   5  -8   6       66.03       84.51     11.76 o 
   6  -8   6       75.24       79.83     12.09 o 
   7  -8   6        0.87        3.16      4.14 o 
   8  -8   6       58.64       69.70     12.20 o 
   9  -8   6       45.74       61.42     12.31 o 
 -10  -7   6       12.43       17.48      4.39 o 
  -9  -7   6       10.94       10.44      3.47 o 
  -8  -7   6        5.67        6.61      2.80 o 
  -7  -7   6        1.31        2.68      2.16 o 
  -6  -7   6       92.21       89.56      6.03 o 
  -5  -7   6      127.56      128.53      6.83 o 
  -4  -7   6       81.94       77.69      5.34 o 
  -3  -7   6       22.85       25.77      4.35 o 
  -2  -7   6      455.49      429.76     11.27 o 
  -1  -7   6      115.71      116.71      5.95 o 
   0  -7   6       21.44       23.63      3.28 o 
   1  -7   6        0.36        0.34      1.46 o 
   2  -7   6        0.99        1.34      1.51 o 
   3  -7   6       14.80       13.80      3.08 o 
   4  -7   6       14.81       12.11      3.15 o 
   5  -7   6      112.42      104.86      7.17 o 
   6  -7   6       63.82       62.30     10.78 o 
   7  -7   6       61.61       56.20     10.67 o 
   8  -7   6        2.59        1.42      4.57 o 
   9  -7   6       55.13       72.10     12.85 o 
 -10  -6   6       24.07       30.40      5.21 o 
  -9  -6   6       54.55       57.70      6.18 o 
  -8  -6   6        4.01        3.84      2.40 o 
  -7  -6   6        1.21        1.89      1.83 o 
  -6  -6   6       10.20       12.78      2.83 o 
  -5  -6   6       46.89       47.19      4.60 o 
  -4  -6   6        4.02        5.53      1.89 o 
  -3  -6   6       13.95       12.01      2.43 o 
  -2  -6   6        2.65        4.78      1.84 o 
  -1  -6   6       15.12       14.53      3.66 o 
   0  -6   6       30.56       30.21      3.45 o 
   1  -6   6       11.36       11.24      2.79 o 
   2  -6   6      321.37      280.34     44.92 o 
   3  -6   6        1.46        0.77      1.57 o 
   4  -6   6       28.85       24.66      4.06 o 
   5  -6   6      124.28      112.85     10.56 o 
   6  -6   6      522.56      541.73     22.44 o 
   7  -6   6      248.60      244.39     17.97 o 
   8  -6   6       20.27       24.61      8.06 o 
   9  -6   6        1.17        8.71      5.45 o 
  10  -6   6        3.93        6.53      5.45 o 
 -11  -5   6       21.14       25.70      8.28 o 
 -10  -5   6       16.21       12.59      3.44 o 
  -9  -5   6       22.23       10.35      7.70 o 
  -8  -5   6        0.01        0.00      1.60 o 
  -7  -5   6        0.53        1.87      1.75 o 
  -6  -5   6       35.26       35.70      4.19 o 
  -5  -5   6       34.01       32.38      3.80 o 
  -4  -5   6        9.79       14.22      2.62 o 
  -3  -5   6        0.06        0.72      1.20 o 
  -2  -5   6       52.00       51.43      4.00 o 
  -1  -5   6       95.23       85.98      4.72 o 
   0  -5   6       75.92       81.64      4.56 o 
   1  -5   6      230.84      220.44      9.11 o 
   2  -5   6      125.96      119.68      7.73 o 
   3  -5   6       30.25       16.22     10.40 o 
   4  -5   6        4.90        3.13      2.04 o 
   5  -5   6       91.60       94.34      6.97 o 
   6  -5   6      134.77      146.00      9.04 o 
   7  -5   6      234.29      265.19     18.41 o 
   8  -5   6       13.55       11.00      6.32 o 
   9  -5   6       14.38       11.98      6.86 o 
  10  -5   6       20.97       25.81      8.39 o 
 -11  -4   6        0.22        1.20      3.92 o 
 -10  -4   6       34.34       35.70      6.46 o 
  -9  -4   6       37.67       37.29      4.81 o 
  -8  -4   6        9.15        8.29      2.69 o 
  -7  -4   6        2.90        2.14      1.79 o 
  -6  -4   6        9.96       11.12      2.50 o 
  -5  -4   6        0.60        2.14      1.44 o 
  -4  -4   6      103.90       99.16      5.22 o 
  -3  -4   6        8.93       14.92      4.39 o 
  -2  -4   6      851.83      782.02     13.56 o 
  -1  -4   6     1739.95     1687.92     19.62 o 
   0  -4   6     1230.81     1264.06     16.96 o 
   1  -4   6      617.90      623.88     14.79 o 
   2  -4   6      169.87      168.39     19.77 o 
   3  -4   6        4.08        3.14      2.12 o 
   4  -4   6      150.37      125.87     41.33 o 
   5  -4   6      205.58      205.91     12.03 o 
   6  -4   6      114.65      103.08     10.51 o 
   7  -4   6       86.53       82.08      7.52 o 
   8  -4   6        2.85        4.57      4.79 o 
   9  -4   6        0.54        0.00      4.57 o 
  10  -4   6        0.10        4.68      5.77 o 
 -12  -3   6       12.99       16.23      7.08 o 
 -11  -3   6       35.33       32.24      8.82 o 
 -10  -3   6        0.55        1.31      4.03 o 
  -9  -3   6        1.93        2.97      2.16 o 
  -8  -3   6        8.93        6.20      2.44 o 
  -7  -3   6        1.89        2.95      1.69 o 
  -6  -3   6       24.11       25.79      3.40 o 
  -5  -3   6      449.64      426.48     10.66 o 
  -4  -3   6        6.58        7.00      1.88 o 
  -3  -3   6        3.87        3.90      1.48 o 
  -2  -3   6      310.92      302.67      8.28 o 
  -1  -3   6     2954.75     3171.22     27.48 o 
   0  -3   6     1804.57     1804.04     20.23 o 
   1  -3   6        5.95       17.29     11.44 o 
   2  -3   6       61.46       60.14      4.81 o 
   3  -3   6       81.10       81.12     10.73 o 
   4  -3   6        6.25        9.15      2.73 o 
   5  -3   6        0.74        0.71      1.73 o 
   6  -3   6      341.20      171.13    172.13 o 
   7  -3   6       53.27       58.50      6.81 o 
   8  -3   6       29.84       34.34      5.91 o 
   9  -3   6       15.04       13.72      6.86 o 
 -12  -2   6       11.44        9.47      5.55 o 
 -11  -2   6       10.48       11.87      6.21 o 
 -10  -2   6        1.44        4.68      4.57 o 
  -9  -2   6      226.39      222.50     12.05 o 
  -8  -2   6      276.53      258.82      9.34 o 
  -7  -2   6       12.29       17.04      3.07 o 
  -6  -2   6      130.36      119.65      8.21 o 
  -5  -2   6       82.53       71.29      4.58 o 
  -4  -2   6     1831.06     1764.10     20.87 o 
  -3  -2   6        0.69        1.82      1.23 o 
  -2  -2   6       27.24       26.04      2.31 o 
  -1  -2   6      350.99      306.66     23.89 o 
   0  -2   6      622.03      517.73    103.65 o 
   1  -2   6        6.95        4.68      2.61 o 
   2  -2   6        1.07        1.17      1.44 o 
   3  -2   6      135.90      138.71      7.44 o 
   4  -2   6       38.21       37.08      5.06 o 
   5  -2   6        1.20        1.16      2.00 o 
   6  -2   6        0.57        1.66      2.46 o 
   7  -2   6       12.93        9.95      4.68 o 
   8  -2   6        3.73        2.94      3.81 o 
 -12  -1   6       35.27       39.10     10.02 o 
 -11  -1   6       14.15       15.14      6.86 o 
 -10  -1   6       44.44       46.39     10.02 o 
  -9  -1   6      436.03      425.72     23.20 o 
  -8  -1   6      313.57      299.34     20.04 o 
  -7  -1   6      106.05      104.61      5.68 o 
  -6  -1   6       40.22       43.43      4.02 o 
  -5  -1   6       46.53       50.11      3.47 o 
  -4  -1   6      432.50      408.02     14.79 o 
  -3  -1   6      259.58      231.41     19.52 o 
  -2  -1   6        0.46        0.34      0.77 o 
  -1  -1   6      142.93      139.15      4.38 o 
   0  -1   6        4.40        5.88      1.31 o 
   1  -1   6        2.96        3.16      1.09 o 
   2  -1   6       66.16       71.22      5.24 o 
   3  -1   6        0.00        4.06      2.04 o 
   4  -1   6       70.95       76.76      6.12 o 
   5  -1   6       39.92       41.82      5.36 o 
   6  -1   6       64.33       60.77      9.91 o 
   7  -1   6        0.40        1.20      3.92 o 
   8  -1   6        7.41       15.36      6.64 o 
   9  -1   6        8.19        6.43      6.32 o 
 -12   0   6        2.63        0.98      6.64 o 
 -11   0   6       75.11       74.17     13.07 o 
 -10   0   6       32.09       32.13      8.60 o 
  -9   0   6      253.01      223.70     17.10 o 
  -8   0   6      173.15      184.81     10.39 o 
  -7   0   6      114.53      110.80      6.29 o 
  -6   0   6        3.92        4.69      1.60 o 
  -5   0   6       49.35       46.50      3.39 o 
  -4   0   6       25.48        9.04      4.28 o 
  -3   0   6        4.54        5.25      1.29 o 
  -2   0   6        1.42        3.58      1.12 o 
  -1   0   6        8.51       14.61      1.86 o 
   0   0   6      178.68      187.31      5.05 o 
   1   0   6      122.28      137.61      4.41 o 
   2   0   6       72.98       73.16      4.03 o 
   3   0   6        3.88        4.57      3.27 o 
   4   0   6      116.49      106.62     11.22 o 
   5   0   6       42.38       41.71      8.60 o 
   6   0   6       37.15       40.84      9.15 o 
   7   0   6       10.25       10.35      5.99 o 
   8   0   6       17.65       22.11      8.39 o 
 -12   1   6        7.15        6.75      8.39 o 
 -11   1   6      103.90      126.12     15.36 o 
 -10   1   6       57.93       72.21     12.20 o 
  -9   1   6        0.00        0.00      3.27 o 
  -8   1   6      212.18      206.07     11.09 o 
  -7   1   6      112.18       99.25      7.49 o 
  -6   1   6        0.13        1.71      1.66 o 
  -5   1   6        9.88       13.93      2.17 o 
  -4   1   6        8.99       10.34      1.83 o 
  -3   1   6        3.92        4.34      1.29 o 
  -2   1   6      231.24      243.98      6.08 o 
  -1   1   6       38.84       44.47      2.80 o 
   0   1   6       76.83       73.43      6.10 o 
   1   1   6       18.73       12.94      2.91 o 
   2   1   6       72.82       73.10      5.83 o 
   3   1   6      336.06      317.79     18.73 o 
   4   1   6        4.18        6.21      4.25 o 
   5   1   6        4.77        6.21      4.25 o 
   6   1   6       52.24       51.51     10.67 o 
   7   1   6       38.96       48.68     11.11 o 
   8   1   6       15.84       19.17      9.37 o 
 -11   2   6       52.68       60.34     12.74 o 
 -10   2   6       34.95       50.97     10.56 o 
  -9   2   6        5.39        3.01      3.70 o 
  -8   2   6        6.00        6.95      3.22 o 
  -7   2   6        5.01        6.09      4.79 o 
  -6   2   6       10.29        7.62      4.25 o 
  -5   2   6        3.39        3.11      1.73 o 
  -4   2   6       58.74       68.22      3.72 o 
  -3   2   6       21.51       19.06      2.80 o 
  -2   2   6       31.14       34.73      4.54 o 
  -1   2   6        5.17        5.01      2.37 o 
   0   2   6       57.65       56.19      5.28 o 
   1   2   6       13.37       12.30      3.35 o 
   2   2   6      103.10       86.04     10.56 o 
   3   2   6      474.89      451.21     23.42 o 
   4   2   6      367.31      340.99     21.13 o 
   5   2   6        3.42        5.01      4.79 o 
   6   2   6       15.35       19.28      8.06 o 
   7   2   6       61.37       60.77     13.07 o 
 -11   3   6       29.44       34.78      7.75 o 
 -10   3   6       10.47       13.54      5.28 o 
  -9   3   6       13.27       14.48      4.54 o 
  -8   3   6        6.68        1.95      2.74 o 
  -7   3   6        4.45        8.18      3.35 o 
  -6   3   6        0.01        1.01      2.34 o 
  -5   3   6        2.28        2.05      2.17 o 
  -4   3   6       86.68       95.82      6.88 o 
  -3   3   6      285.13      293.01     19.39 o 
  -2   3   6       18.96       10.77      5.55 o 
  -1   3   6        3.94        5.10      2.35 o 
   0   3   6      145.42      138.95      8.62 o 
   1   3   6      571.99      568.44     39.81 o 
   2   3   6        8.99       13.07      5.66 o 
   3   3   6       81.84       79.29     11.87 o 
   4   3   6      344.37      324.65     21.89 o 
   5   3   6        7.60       22.00      8.60 o 
   6   3   6        0.52        0.00      5.77 o 
 -10   4   6        0.09        0.00      3.89 o 
  -9   4   6       40.35       40.14      7.10 o 
  -8   4   6       31.18       27.45      5.62 o 
  -7   4   6        0.37        5.55      4.79 o 
  -6   4   6        0.60        0.22      3.38 o 
  -5   4   6       16.88       17.43      6.21 o 
  -4   4   6       37.61       47.59      9.04 o 
  -3   4   6      288.24      277.73     11.88 o 
  -2   4   6      216.37      210.51     10.63 o 
  -1   4   6      126.63       96.03     15.30 o 
   0   4   6       17.92       20.88      6.15 o 
   1   4   6       36.44       47.11      6.62 o 
   2   4   6      143.83      130.61      9.39 o 
   3   4   6        0.08        0.65      3.92 o 
   4   4   6       45.94       36.59      9.80 o 
   5   4   6       39.84       49.99     11.11 o 
  -9   5   6       34.40       23.96      9.80 o 
  -8   5   6       16.81       16.77      8.17 o 
  -7   5   6       54.75       55.43     11.54 o 
  -6   5   6       23.15       18.84      7.19 o 
  -5   5   6        3.20        1.63      4.36 o 
  -4   5   6       45.94       47.81      9.91 o 
  -3   5   6       40.91       50.64     10.02 o 
  -2   5   6      102.63       91.34      8.11 o 
  -1   5   6        1.07        0.81      2.66 o 
   0   5   6      165.48      167.15     26.14 o 
   1   5   6        4.52        6.13      6.97 o 
   2   5   6        6.58        7.35      3.85 o 
   3   5   6       18.03       23.20      7.84 o 
   4   5   6        2.09        1.31      4.68 o 
  -8   6   6        1.88        0.00      6.86 o 
  -7   6   6       74.67       87.67     14.70 o 
  -6   6   6      122.28      153.12     16.34 o 
  -5   6   6        4.56        9.91      6.53 o 
  -4   6   6       29.89       49.99     11.22 o 
  -3   6   6        8.42       15.36      7.41 o 
  -2   6   6        0.04        3.16      5.34 o 
  -1   6   6       20.97       19.94      5.38 o 
   0   6   6       19.98       22.66      5.81 o 
   1   6   6        4.24        5.75      4.20 o 
   2   6   6        1.16        1.58      3.44 o 
  -6   7   6      141.40      157.70     18.62 o 
  -5   7   6        5.13        4.14      7.30 o 
  -4   7   6        8.97        8.82      7.41 o 
  -3   7   6        0.16        2.61      6.97 o 
  -2   7   6        0.32        4.79      7.30 o 
  -1   7   6        0.07        0.00      6.53 o 
  -3 -12   7       26.54       34.85      9.58 o 
  -1 -12   7        3.09        9.58      6.21 o 
   0 -12   7       24.44       35.69      5.30 o 
   1 -12   7       40.36       51.92      6.07 o 
   3 -12   7        5.00       11.65      6.64 o 
   4 -12   7        8.79       13.29      7.51 o 
   5 -12   7       29.36       35.18     10.89 o 
  -5 -11   7        4.05        2.50      3.92 o 
  -4 -11   7       96.56      108.04     13.40 o 
  -3 -11   7       52.71       59.79     11.54 o 
  -2 -11   7       49.48       57.30      6.06 o 
  -1 -11   7        4.83        5.27      2.76 o 
   0 -11   7       67.23       67.40      6.26 o 
   1 -11   7       12.65       10.22      3.93 o 
   2 -11   7       39.35       40.58      6.27 o 
   3 -11   7        0.82        0.00      3.38 o 
   4 -11   7       35.38       37.03      9.47 o 
   5 -11   7       23.49       17.86      8.17 o 
   6 -11   7       11.44        9.15      8.17 o 
  -7 -10   7       12.55        9.69      8.82 o 
  -6 -10   7       67.79       71.99     13.72 o 
  -5 -10   7       25.68       31.91      6.16 o 
  -4 -10   7        8.27        6.46      2.84 o 
  -3 -10   7      172.76      175.06      8.76 o 
  -2 -10   7       38.24       47.38      5.30 o 
  -1 -10   7       10.28        7.11      2.51 o 
   0 -10   7       10.30        7.15      2.62 o 
   1 -10   7       41.69       34.16      9.02 o 
   2 -10   7        7.12        7.57      3.41 o 
   3 -10   7        4.53        3.11      2.71 o 
   4 -10   7       77.55       69.92     11.76 o 
   5 -10   7       72.45      111.74     14.59 o 
   6 -10   7        0.58        0.00      4.90 o 
   7 -10   7        8.18        6.75      7.51 o 
  -8  -9   7        3.34        0.00      6.75 o 
  -7  -9   7       13.14       13.51      3.88 o 
  -6  -9   7       55.25       60.83      6.30 o 
  -5  -9   7       87.02       82.33      6.54 o 
  -4  -9   7       24.26       27.55      4.33 o 
  -3  -9   7       19.85       20.53      3.71 o 
  -2  -9   7        1.12        1.75      1.92 o 
  -1  -9   7        7.41        8.72      2.54 o 
   0  -9   7       31.05       31.68      4.31 o 
   1  -9   7       17.26       18.65      4.13 o 
   2  -9   7      194.87      177.35     14.48 o 
   3  -9   7       48.22       45.19      6.06 o 
   4  -9   7      313.04      293.72     19.60 o 
   5  -9   7       23.81       26.57      8.28 o 
   6  -9   7        0.18        3.05      5.12 o 
   7  -9   7       13.82       12.63      7.08 o 
   8  -9   7       39.99       38.88      9.80 o 
  -9  -8   7       45.57       51.64      6.46 o 
  -8  -8   7        3.41        5.08      2.99 o 
  -7  -8   7        5.61        6.40      2.84 o 
  -6  -8   7        5.12        5.77      2.70 o 
  -5  -8   7       67.21       69.60      6.06 o 
  -4  -8   7       12.62       16.32      3.25 o 
  -3  -8   7       51.54       45.34      4.88 o 
  -2  -8   7       33.80       34.75      4.32 o 
  -1  -8   7        0.79        3.03      1.78 o 
   0  -8   7        0.85        1.16      1.55 o 
   1  -8   7        5.35        4.98      2.50 o 
   2  -8   7      300.94      300.91     18.41 o 
   3  -8   7      134.32      130.17      8.44 o 
   4  -8   7        2.22        2.18      2.24 o 
   5  -8   7       88.35       99.00     11.87 o 
   6  -8   7       34.86       41.82      9.80 o 
   7  -8   7       13.27       10.67      6.21 o 
   8  -8   7       33.76       41.39      9.91 o 
 -10  -7   7        1.02        3.85      2.96 o 
  -9  -7   7       21.97       33.63      5.34 o 
  -8  -7   7        2.14        3.63      3.09 o 
  -7  -7   7       15.04       11.25      3.21 o 
  -6  -7   7       16.40       16.70      3.59 o 
  -5  -7   7        3.43        4.01      2.11 o 
  -4  -7   7       25.43       27.63      3.98 o 
  -3  -7   7       20.30       21.27      3.46 o 
  -2  -7   7       99.06       96.16      5.71 o 
  -1  -7   7      158.52      146.08      6.89 o 
   0  -7   7        3.76        5.10      1.89 o 
   1  -7   7      142.80      128.00     10.84 o 
   2  -7   7      239.75      231.02     10.65 o 
   3  -7   7       31.41       27.87      8.93 o 
   4  -7   7       13.10       15.09      4.57 o 
   5  -7   7        1.52        3.37      2.52 o 
   6  -7   7       11.93        9.80      5.34 o 
   7  -7   7       18.05       22.54      7.62 o 
   8  -7   7       23.10       20.58      7.51 o 
   9  -7   7       12.09       13.83      6.21 o 
 -10  -6   7       10.73        6.16      3.55 o 
  -9  -6   7        2.40        4.10      2.78 o 
  -8  -6   7        1.95        1.52      2.22 o 
  -7  -6   7        0.58        0.24      1.77 o 
  -6  -6   7      135.31      124.38      7.01 o 
  -5  -6   7      228.70      225.67      8.95 o 
  -4  -6   7        0.73        2.63      1.70 o 
  -3  -6   7        5.82        6.19      2.11 o 
  -2  -6   7       93.55       95.25      5.57 o 
  -1  -6   7      125.13      117.43      6.17 o 
   0  -6   7       48.29       42.22      4.23 o 
   1  -6   7      159.28      152.42      8.39 o 
   2  -6   7      113.30      100.77      6.98 o 
   3  -6   7        8.27       10.47      3.92 o 
   4  -6   7      166.25      150.66     19.44 o 
   5  -6   7       74.15       78.81      7.14 o 
   6  -6   7        0.01        1.18      2.36 o 
   7  -6   7       56.54       65.34     11.44 o 
   8  -6   7        8.07       15.03      6.97 o 
   9  -6   7        7.27        5.12      5.01 o 
 -11  -5   7        3.16        7.84      5.45 o 
 -10  -5   7        0.02        1.52      2.54 o 
  -9  -5   7       24.46       25.38      4.31 o 
  -8  -5   7       93.43      103.03      9.42 o 
  -7  -5   7        0.86        2.04      1.90 o 
  -6  -5   7      172.33      169.35      7.84 o 
  -5  -5   7      328.42      309.68     10.11 o 
  -4  -5   7      117.42      101.17      5.74 o 
  -3  -5   7        1.37        1.69      1.54 o 
  -2  -5   7      475.86      461.93     11.44 o 
  -1  -5   7        8.19       22.94     10.23 o 
   0  -5   7       10.84       12.78      2.48 o 
   1  -5   7       13.55       11.82      2.99 o 
   2  -5   7      333.66      339.58     12.24 o 
   3  -5   7       26.11       27.46      4.49 o 
   4  -5   7      122.22      112.08      7.65 o 
   5  -5   7       19.11       11.19      3.45 o 
   6  -5   7       73.23       63.40      6.96 o 
   7  -5   7       85.60       84.86      8.10 o 
   8  -5   7       36.13       34.09      9.15 o 
   9  -5   7        0.00        0.00      4.68 o 
 -11  -4   7        0.30        0.11      3.81 o 
 -10  -4   7       11.79       11.55      4.58 o 
  -9  -4   7        9.86       10.13      2.92 o 
  -8  -4   7      157.88      152.34      7.88 o 
  -7  -4   7       38.09       38.24      4.53 o 
  -6  -4   7       85.99       82.49      5.45 o 
  -5  -4   7      468.68      394.36     11.07 o 
  -4  -4   7      129.44      133.52      6.35 o 
  -3  -4   7       14.54       14.91      2.65 o 
  -2  -4   7      503.32      457.70     11.62 o 
  -1  -4   7      858.76      784.95     20.68 o 
   0  -4   7       16.42       15.19      2.64 o 
   1  -4   7        2.89        4.11      2.15 o 
   2  -4   7        1.90        1.14      1.62 o 
   3  -4   7        0.00        0.00      1.54 o 
   4  -4   7      104.02      103.55      7.37 o 
   5  -4   7      168.37      160.59     10.73 o 
   6  -4   7        6.58        2.45      4.25 o 
   7  -4   7        9.82       14.23      4.23 o 
   8  -4   7       16.21       27.77      8.17 o 
   9  -4   7       49.19       61.10     12.09 o 
 -11  -3   7        7.61        7.08      5.23 o 
 -10  -3   7       12.69       13.79      4.65 o 
  -9  -3   7        1.24        4.19      2.90 o 
  -8  -3   7      127.69      128.79      7.14 o 
  -7  -3   7      147.12      148.41      7.28 o 
  -6  -3   7      135.66      131.94      8.95 o 
  -5  -3   7        6.60        6.48      2.08 o 
  -4  -3   7       70.25       64.50      4.54 o 
  -3  -3   7       50.10       43.16      3.96 o 
  -2  -3   7       36.68       33.90      3.59 o 
  -1  -3   7      749.79      723.63     13.52 o 
   0  -3   7       60.99       58.65      5.02 o 
   1  -3   7        0.07        1.04      1.12 o 
   2  -3   7      200.00      179.15     11.33 o 
   3  -3   7      103.48      107.95      7.13 o 
   4  -3   7      113.77      118.47      7.78 o 
   5  -3   7        0.01        2.06      2.33 o 
   6  -3   7      135.32      138.77      9.12 o 
   7  -3   7       93.97       81.35      8.05 o 
   8  -3   7       23.51       19.28      7.30 o 
 -11  -2   7        0.42        2.83      4.03 o 
 -10  -2   7       11.68       12.20      6.21 o 
  -9  -2   7        0.08        0.69      2.34 o 
  -8  -2   7      372.21      387.17     15.36 o 
  -7  -2   7      442.73      404.41     36.96 o 
  -6  -2   7      252.87      231.95      9.94 o 
  -5  -2   7       17.95       18.56      2.95 o 
  -4  -2   7       87.21       87.65      5.01 o 
  -3  -2   7       44.32       44.80      3.17 o 
  -2  -2   7       49.16       41.90      3.00 o 
  -1  -2   7       52.33       43.59      6.93 o 
   0  -2   7       13.09       12.73      2.26 o 
   1  -2   7        2.63        2.53      1.34 o 
   2  -2   7        4.58        2.84      3.27 o 
   3  -2   7      358.48      361.14     26.63 o 
   4  -2   7       26.59       27.96      7.46 o 
   5  -2   7        9.07        9.85      3.43 o 
   6  -2   7       74.39       96.82     11.54 o 
   7  -2   7      102.04      112.50     13.07 o 
   8  -2   7        2.64        5.45      5.45 o 
 -11  -1   7       15.32       13.61      8.06 o 
 -10  -1   7        4.12        1.96      5.01 o 
  -9  -1   7        0.34        1.03      2.71 o 
  -8  -1   7      300.32      291.68     13.32 o 
  -7  -1   7       28.89       33.04      4.04 o 
  -6  -1   7        5.57        6.00      2.54 o 
  -5  -1   7       88.05       93.32      5.32 o 
  -4  -1   7       18.49       19.28      2.48 o 
  -3  -1   7        8.24        8.18      1.68 o 
  -2  -1   7        1.44        0.89      1.04 o 
  -1  -1   7       17.89       18.16      2.22 o 
   0  -1   7      110.92      104.40      5.05 o 
   1  -1   7       34.26       38.79      3.60 o 
   2  -1   7       82.80       80.87      6.59 o 
   3  -1   7      107.55      107.66      7.19 o 
   4  -1   7        2.79        4.68      3.59 o 
   5  -1   7       21.26       11.54      5.45 o 
   6  -1   7       50.05       55.00     10.46 o 
   7  -1   7       51.74       46.72     10.67 o 
   8  -1   7        4.20       13.18      7.95 o 
 -11   0   7        0.05        4.57      6.53 o 
 -10   0   7        4.32        2.72      4.90 o 
  -9   0   7        1.44        1.31      4.14 o 
  -8   0   7       70.72       78.25      8.01 o 
  -7   0   7       18.60       19.21      3.52 o 
  -6   0   7        9.34        9.38      2.09 o 
  -5   0   7       59.05       24.36     13.90 o 
  -4   0   7      166.17      168.59      5.84 o 
  -3   0   7       33.90       35.71      3.06 o 
  -2   0   7      157.25      154.33      5.22 o 
  -1   0   7      349.91      333.13      7.39 o 
   0   0   7      199.64      197.40      5.68 o 
   1   0   7      202.58      200.50     14.38 o 
   2   0   7      122.04      118.49     11.76 o 
   3   0   7      546.18      528.86     24.83 o 
   4   0   7       74.84       75.80     11.22 o 
   5   0   7        0.11        1.96      4.03 o 
   6   0   7        5.42        8.82      6.21 o 
   7   0   7        0.78        3.16      5.88 o 
 -11   1   7        4.35        5.45      7.19 o 
 -10   1   7        3.82        4.90      5.55 o 
  -9   1   7        1.55        0.11      2.93 o 
  -8   1   7        7.27        7.49      3.58 o 
  -7   1   7      131.42      134.99      7.24 o 
  -6   1   7        6.46        7.47      2.52 o 
  -5   1   7       89.56       85.30      4.49 o 
  -4   1   7      379.24      371.30     10.46 o 
  -3   1   7      185.13      190.38      6.04 o 
  -2   1   7       22.66       23.13      4.00 o 
  -1   1   7      211.31      221.03      9.58 o 
   0   1   7      231.40      220.48      9.78 o 
   1   1   7        9.89       13.07      5.34 o 
   2   1   7        4.92        1.31      3.38 o 
   3   1   7        0.94        2.29      4.03 o 
   4   1   7      195.36      187.32     16.45 o 
   5   1   7        0.39        0.00      4.25 o 
   6   1   7        0.77        2.83      6.21 o 
   7   1   7        1.65        1.74      7.19 o 
 -11   2   7       23.58       24.40     10.02 o 
 -10   2   7        0.47        3.51      4.05 o 
  -9   2   7        4.34        6.44      3.83 o 
  -8   2   7        0.97        0.04      2.69 o 
  -7   2   7      131.53      122.12      8.78 o 
  -6   2   7      286.59      263.85     21.51 o 
  -5   2   7       65.43       60.27      4.94 o 
  -4   2   7      202.39      188.52      9.37 o 
  -3   2   7      141.50      144.74      8.36 o 
  -2   2   7       63.41       67.63      6.20 o 
  -1   2   7       17.84       22.70      4.30 o 
   0   2   7       36.43       40.14      5.43 o 
   1   2   7        2.62        3.16      3.70 o 
   2   2   7      254.00      238.18     17.75 o 
   3   2   7       14.18       18.51      6.86 o 
   4   2   7        0.33        0.00      3.38 o 
   5   2   7        2.76        5.88      6.53 o 
   6   2   7        0.02        1.52      6.86 o 
 -10   3   7        1.99        3.27      4.68 o 
  -9   3   7        0.54        1.32      3.24 o 
  -8   3   7        0.97        0.00      2.99 o 
  -7   3   7       13.48       18.95      7.30 o 
  -6   3   7       91.78      100.20     11.76 o 
  -5   3   7       78.90       64.58     10.56 o 
  -4   3   7      116.36      135.37     12.74 o 
  -3   3   7       49.96       41.39     17.04 o 
  -2   3   7      104.62       98.28      7.66 o 
  -1   3   7       13.40       15.67      4.16 o 
   0   3   7       55.48       56.10      6.69 o 
   1   3   7        0.32        0.00      3.81 o 
   2   3   7       41.23       41.17      9.69 o 
   3   3   7       60.26       52.82     11.33 o 
   4   3   7        3.59        6.10      5.23 o 
   5   3   7        0.01        0.00      6.53 o 
  -9   4   7       11.35       13.29      8.28 o 
  -8   4   7        4.56        6.86      6.32 o 
  -7   4   7       72.95       78.85     12.85 o 
  -6   4   7        0.23        2.94      4.79 o 
  -5   4   7       25.91       34.20      8.93 o 
  -4   4   7      100.65      117.18     13.18 o 
  -3   4   7       87.52       89.96     12.09 o 
  -2   4   7        6.64        5.42      3.12 o 
  -1   4   7       57.29       59.70      7.23 o 
   0   4   7        0.14        0.16      2.70 o 
   1   4   7        1.73        2.72      4.57 o 
   2   4   7        2.94        6.10      5.23 o 
   3   4   7        0.47        2.07      4.25 o 
   4   4   7       15.92       18.30      6.75 o 
  -8   5   7        3.60        5.55      7.73 o 
  -7   5   7       22.76       23.63      9.37 o 
  -6   5   7        8.48        9.26      6.75 o 
  -5   5   7        1.10        0.00      4.25 o 
  -4   5   7        0.01        1.96      4.90 o 
  -3   5   7       27.37       39.42      9.69 o 
  -2   5   7       13.23       19.28      7.41 o 
  -1   5   7        9.23        6.47      3.74 o 
   0   5   7       53.61       53.92      7.76 o 
   1   5   7       26.16       36.81      9.80 o 
   2   5   7        6.07        4.57      4.68 o 
  -6   6   7       19.93       15.79      9.58 o 
  -5   6   7        3.32        5.12      7.62 o 
  -4   6   7        4.06        5.12      6.97 o 
  -3   6   7       11.00       16.12      8.60 o 
  -2   6   7       50.22       58.92     12.85 o 
  -1   6   7        2.13        3.70      6.75 o 
  -3 -12   8       12.31       19.28      8.82 o 
  -2 -12   8        2.36        6.49      4.00 o 
  -1 -12   8        8.37        7.29      3.29 o 
   0 -12   8        5.92        4.92      2.90 o 
   1 -12   8       10.10        8.41      3.35 o 
   2 -12   8        4.91        5.28      3.61 o 
   3 -12   8        0.00        0.00      5.66 o 
   4 -12   8        5.06       11.44      8.17 o 
  -5 -11   8        0.23        0.00      5.66 o 
  -4 -11   8       11.24       13.93      3.99 o 
  -3 -11   8       25.76       28.41      4.84 o 
  -2 -11   8        0.00        1.32      2.27 o 
  -1 -11   8       15.82       13.99      3.50 o 
   0 -11   8       38.45       43.07      5.51 o 
   1 -11   8       16.77       18.93      4.14 o 
   2 -11   8       33.97       36.67     10.35 o 
   3 -11   8       24.15       22.44      8.71 o 
   4 -11   8       37.62       53.04     11.98 o 
   5 -11   8       41.16       38.77     11.44 o 
  -7 -10   8        0.01        3.38      7.51 o 
  -6 -10   8        2.54        0.88      2.45 o 
  -5 -10   8        0.54        1.09      2.44 o 
  -4 -10   8        1.91        4.59      2.62 o 
  -3 -10   8        8.88       10.21      3.09 o 
  -2 -10   8        2.68        1.84      2.32 o 
  -1 -10   8        5.95        4.63      2.38 o 
   0 -10   8       61.82       60.07      5.97 o 
   1 -10   8      117.66      123.05      7.50 o 
   2 -10   8       50.63       47.11     24.12 o 
   3 -10   8        8.78        5.99      3.44 o 
   4 -10   8       24.14       24.18      8.39 o 
   5 -10   8      153.29      145.61     16.45 o 
   6 -10   8        6.28        8.93      8.06 o 
  -8  -9   8        2.63        6.81      3.20 o 
  -7  -9   8        4.68        4.42      2.55 o 
  -6  -9   8       14.29       15.17      3.65 o 
  -5  -9   8        7.69       10.89      3.21 o 
  -4  -9   8        0.33        0.57      1.97 o 
  -3  -9   8       80.99       82.43      6.49 o 
  -2  -9   8       97.84      106.82      6.82 o 
  -1  -9   8       81.16       78.90      6.20 o 
   0  -9   8        7.35        5.06      2.56 o 
   1  -9   8      165.10      163.89      8.32 o 
   2  -9   8       13.59       15.56      4.15 o 
   3  -9   8        8.51       10.58      3.81 o 
   4  -9   8        0.80        0.11      2.48 o 
   5  -9   8       99.69      114.03     13.83 o 
   6  -9   8        5.46        5.99      5.45 o 
   7  -9   8       15.83       14.70      6.86 o 
  -9  -8   8        1.41        2.06      2.87 o 
  -8  -8   8        8.03        5.94      2.90 o 
  -7  -8   8       19.79       18.96      4.02 o 
  -6  -8   8       19.43       19.20      3.86 o 
  -5  -8   8       52.21       64.40      6.15 o 
  -4  -8   8        0.87        0.52      1.89 o 
  -3  -8   8       54.14       56.38      5.64 o 
  -2  -8   8       79.27       82.23      5.91 o 
  -1  -8   8       61.96       63.95      5.66 o 
   0  -8   8       12.40       15.31      3.15 o 
   1  -8   8      126.70      117.40     11.54 o 
   2  -8   8      177.04      179.34     10.21 o 
   3  -8   8       10.82        3.36      6.81 o 
   4  -8   8       13.64       18.48      4.42 o 
   5  -8   8       13.77       11.25      3.91 o 
   6  -8   8        3.20        0.87      4.57 o 
   7  -8   8        4.31        3.38      4.25 o 
   8  -8   8        2.75        5.12      4.57 o 
  -9  -7   8       66.05       80.42      9.20 o 
  -8  -7   8        0.00        3.56      2.57 o 
  -7  -7   8       28.51       26.68      4.55 o 
  -6  -7   8       55.58       56.03      5.87 o 
  -5  -7   8      293.40      270.00     10.49 o 
  -4  -7   8        0.00        0.00      1.51 o 
  -3  -7   8      184.24      159.94      7.86 o 
  -2  -7   8       44.61       52.41      5.17 o 
  -1  -7   8        1.03        0.04      1.42 o 
   0  -7   8       28.03       26.02      3.82 o 
   1  -7   8       88.98       86.04      9.80 o 
   2  -7   8      100.71       92.39      7.29 o 
   3  -7   8       47.58       40.67      5.70 o 
   4  -7   8       16.90       12.12      3.50 o 
   5  -7   8        6.54        5.24      2.95 o 
   6  -7   8        6.86        8.49      5.34 o 
   7  -7   8        7.53        9.15      5.99 o 
   8  -7   8        3.10        7.95      5.99 o 
 -10  -6   8       37.76       26.70     13.70 o 
  -9  -6   8      103.01      116.07      7.85 o 
  -8  -6   8       12.33       15.21      3.75 o 
  -7  -6   8        0.00        0.46      1.87 o 
  -6  -6   8       86.18       88.93      6.24 o 
  -5  -6   8      443.94      416.28     16.69 o 
  -4  -6   8       74.67       67.67      5.66 o 
  -3  -6   8        0.37        0.64      1.44 o 
  -2  -6   8        0.02        0.26      1.31 o 
  -1  -6   8        1.46        1.08      1.50 o 
   0  -6   8        8.06        4.94      1.98 o 
   1  -6   8        0.86        3.16      2.72 o 
   2  -6   8        0.58        1.25      2.09 o 
   3  -6   8        1.01        0.37      1.88 o 
   4  -6   8       13.07       16.06      4.00 o 
   5  -6   8       68.11       48.58     24.23 o 
   6  -6   8        9.31       10.54      4.47 o 
   7  -6   8       15.55       26.79      8.06 o 
   8  -6   8       29.40       48.25     11.00 o 
 -10  -5   8       26.30       27.09      5.88 o 
  -9  -5   8       74.44       86.74      7.16 o 
  -8  -5   8       61.37       66.22      6.25 o 
  -7  -5   8        6.30        7.05      2.55 o 
  -6  -5   8       53.18       51.23      5.29 o 
  -5  -5   8      125.90      114.02      6.60 o 
  -4  -5   8       58.11       61.49      5.32 o 
  -3  -5   8        4.93        7.24      2.26 o 
  -2  -5   8       62.62       58.62      4.99 o 
  -1  -5   8      125.76      116.77      7.03 o 
   0  -5   8      133.09      121.05      6.30 o 
   1  -5   8        4.30        3.03      1.79 o 
   2  -5   8       52.44       58.52      6.25 o 
   3  -5   8       28.64       25.19      4.65 o 
   4  -5   8       67.05       63.95      6.89 o 
   5  -5   8      118.92      135.62      9.27 o 
   6  -5   8      118.52       52.41     68.61 o 
   7  -5   8        0.02        2.28      3.24 o 
   8  -5   8       57.29       57.50     11.65 o 
 -11  -4   8       37.07       47.70      7.81 o 
 -10  -4   8       12.36       10.51      4.18 o 
  -9  -4   8        3.10        4.23      2.58 o 
  -8  -4   8       23.56       26.62      4.22 o 
  -7  -4   8        0.11        0.00      1.70 o 
  -6  -4   8       54.00       52.92      5.20 o 
  -5  -4   8        1.34        1.38      1.65 o 
  -4  -4   8       10.60       11.37      2.58 o 
  -3  -4   8       60.87       63.65      5.94 o 
  -2  -4   8        9.14       10.73      2.53 o 
  -1  -4   8       18.36       24.80      3.50 o 
   0  -4   8        0.04        0.60      1.44 o 
   1  -4   8        2.35        0.67      1.43 o 
   2  -4   8      147.40      143.05     12.09 o 
   3  -4   8      156.10      156.06      9.16 o 
   4  -4   8        0.50        1.63      2.20 o 
   5  -4   8        0.27        0.00      2.33 o 
   6  -4   8      171.02      189.60     11.20 o 
   7  -4   8       21.20       16.49      4.86 o 
   8  -4   8       11.00       21.56      8.60 o 
 -11  -3   8       25.70       43.24     10.89 o 
 -10  -3   8        7.11        6.52      3.50 o 
  -9  -3   8        1.04        2.25      2.80 o 
  -8  -3   8       43.34       45.77      5.31 o 
  -7  -3   8       25.25       20.51      3.73 o 
  -6  -3   8        0.52        0.39      1.67 o 
  -5  -3   8      265.58      255.46      9.27 o 
  -4  -3   8       92.19       93.42      5.55 o 
  -3  -3   8       98.74       88.66      5.40 o 
  -2  -3   8      336.29      318.35      9.69 o 
  -1  -3   8       57.81       50.07      5.49 o 
   0  -3   8       19.63        3.21      4.68 o 
   1  -3   8       10.59        8.47      2.28 o 
   2  -3   8      213.91      215.96     15.36 o 
   3  -3   8      711.50      741.91     32.45 o 
   4  -3   8        4.46        6.29      3.15 o 
   5  -3   8       12.35       12.52      4.18 o 
   6  -3   8       37.15       44.54      9.80 o 
   7  -3   8       14.01       15.25      7.08 o 
   8  -3   8        0.04        3.49      6.10 o 
 -11  -2   8       26.75       21.78      9.58 o 
 -10  -2   8       11.13        8.79      4.62 o 
  -9  -2   8        0.19        0.00      2.84 o 
  -8  -2   8      119.58      107.23      8.78 o 
  -7  -2   8       53.37       54.86      5.28 o 
  -6  -2   8      190.15      170.90      7.75 o 
  -5  -2   8       28.12       29.91      3.95 o 
  -4  -2   8      384.85      376.38     10.74 o 
  -3  -2   8       31.60       38.54      3.37 o 
  -2  -2   8      420.41      410.26     19.49 o 
  -1  -2   8       34.33       37.50      3.92 o 
   0  -2   8      159.87      158.08      6.78 o 
   1  -2   8       64.13       61.16      4.53 o 
   2  -2   8      168.78      163.07      7.11 o 
   3  -2   8      274.86      289.71     12.16 o 
   4  -2   8       20.74       30.82      8.06 o 
   5  -2   8        9.19       11.22      6.10 o 
   6  -2   8       15.38       20.80      7.51 o 
   7  -2   8        2.96        5.88      6.10 o 
 -11  -1   8        0.46        0.00      6.75 o 
 -10  -1   8       47.38       52.06     11.76 o 
  -9  -1   8       32.57       34.10      6.42 o 
  -8  -1   8       76.31       83.01      9.26 o 
  -7  -1   8        3.56        4.50      2.77 o 
  -6  -1   8       11.31        8.73      2.84 o 
  -5  -1   8      119.14      115.68      5.42 o 
  -4  -1   8      644.70      624.04     16.26 o 
  -3  -1   8       34.41       32.37      3.16 o 
  -2  -1   8      153.46      152.89      5.52 o 
  -1  -1   8      133.69      141.11      6.32 o 
   0  -1   8       15.72       18.93      2.90 o 
   1  -1   8      105.64       92.68     10.56 o 
   2  -1   8       14.41       16.88      5.88 o 
   3  -1   8       20.28       28.97      7.84 o 
   4  -1   8       22.17       23.85      7.84 o 
   5  -1   8       18.62       16.77      6.64 o 
   6  -1   8        1.78        6.32      5.88 o 
   7  -1   8        4.61       10.13      7.84 o 
 -11   0   8       19.94       19.28      9.47 o 
 -10   0   8       15.05       14.92      7.62 o 
  -9   0   8       14.87       15.46      6.75 o 
  -8   0   8       41.01       50.71      7.08 o 
  -7   0   8       25.65       30.47      4.44 o 
  -6   0   8        5.77        4.95      2.30 o 
  -5   0   8      117.16      113.11      5.36 o 
  -4   0   8      308.31      315.87      8.43 o 
  -3   0   8       59.27       55.19      3.79 o 
  -2   0   8       25.72       30.42      3.02 o 
  -1   0   8      165.15      153.02     12.96 o 
   0   0   8       13.28       15.79      5.88 o 
   1   0   8        0.01        1.20      3.16 o 
   2   0   8        0.03        0.00      2.94 o 
   3   0   8       68.38       53.04     10.35 o 
   4   0   8        7.26       12.85      6.32 o 
   5   0   8       16.03       19.06      7.41 o 
   6   0   8       20.89       30.39     10.46 o 
 -10   1   8        1.77        3.70      5.99 o 
  -9   1   8       15.41        9.53      4.47 o 
  -8   1   8      128.96      125.99      9.55 o 
  -7   1   8       69.14       72.53     11.22 o 
  -6   1   8       13.01       13.56      3.07 o 
  -5   1   8       31.61       26.20     10.01 o 
  -4   1   8       91.78       84.19      6.72 o 
  -3   1   8       62.60       63.60      6.31 o 
  -2   1   8        8.44        6.18      2.85 o 
  -1   1   8        7.17        7.84      4.57 o 
   0   1   8       27.43       28.32      7.51 o 
   1   1   8        0.85        0.00      3.05 o 
   2   1   8       17.86       25.81      7.95 o 
   3   1   8        5.95        2.50      4.14 o 
   4   1   8       35.20       41.49     10.78 o 
   5   1   8       11.18       19.93      9.04 o 
 -10   2   8       31.00       29.87      7.27 o 
  -9   2   8        1.56        5.11      4.15 o 
  -8   2   8      109.62      110.58      9.25 o 
  -7   2   8       57.45       72.77      7.96 o 
  -6   2   8      137.85      138.42     13.61 o 
  -5   2   8        7.31        3.38      3.81 o 
  -4   2   8       95.58       94.89     11.93 o 
  -3   2   8        7.73        5.86      3.00 o 
  -2   2   8       19.46       21.09      4.65 o 
  -1   2   8       45.88       47.81      9.04 o 
   0   2   8       16.10       14.59      5.99 o 
   1   2   8       70.86       63.93     11.11 o 
   2   2   8       37.26       39.10      9.91 o 
   3   2   8        0.92        0.00      3.81 o 
   4   2   8       42.61       29.95      8.39 o 
  -9   3   8        0.07        1.09      6.97 o 
  -8   3   8        2.13        2.07      6.10 o 
  -7   3   8        2.94        1.52      4.68 o 
  -6   3   8       26.75       24.83      8.06 o 
  -5   3   8       32.51       28.86      8.06 o 
  -4   3   8       14.28        6.32      5.12 o 
  -3   3   8       11.06        7.87      3.53 o 
  -2   3   8       70.83       78.19      7.89 o 
  -1   3   8       87.10       93.99     12.52 o 
   0   3   8       25.64       23.31      7.62 o 
   1   3   8       37.62       46.83     10.35 o 
   2   3   8        4.36       10.35      5.88 o 
   3   3   8        2.30        8.17      5.12 o 
  -8   4   8       10.91       12.52      9.15 o 
  -7   4   8       38.86       47.27     11.87 o 
  -6   4   8        9.60       10.02      6.64 o 
  -5   4   8        4.26        3.59      5.45 o 
  -4   4   8        1.92        4.25      5.23 o 
  -3   4   8        2.93        0.00      3.92 o 
  -2   4   8        8.68        9.31      4.04 o 
  -1   4   8        2.16        5.55      4.90 o 
   0   4   8       65.22       75.58     12.52 o 
   1   4   8       41.76       58.05     11.65 o 
  -6   5   8       48.63       64.04     13.94 o 
  -5   5   8       16.02       12.85      9.15 o 
  -4   5   8       21.87       36.16     11.00 o 
  -3   5   8       27.07       44.33     11.33 o 
  -2   5   8       13.37        0.00      5.45 o 
  -1   5   8        0.22        0.11      4.14 o 
  -2 -12   9        0.83        1.75      2.67 o 
  -1 -12   9        0.77        2.44      2.56 o 
   0 -12   9       31.41       37.44      5.59 o 
   1 -12   9       38.20       43.88      5.97 o 
   2 -12   9       10.44       10.62      6.48 o 
  -5 -11   9       72.12       84.89      7.97 o 
  -4 -11   9        0.22        2.52      2.80 o 
  -3 -11   9       38.72       42.63      5.93 o 
  -2 -11   9        0.84        0.00      2.42 o 
  -1 -11   9        0.03        1.38      2.64 o 
   0 -11   9       42.61       40.83      5.71 o 
   1 -11   9       46.72       40.92      5.47 o 
   2 -11   9        4.51        4.44      2.64 o 
   3 -11   9        1.99        0.00      5.99 o 
   4 -11   9       21.83       25.38      9.69 o 
  -6 -10   9       49.08       52.51      6.37 o 
  -5 -10   9       45.69       53.41      6.41 o 
  -4 -10   9        0.40        0.59      2.40 o 
  -3 -10   9       16.96       18.78      3.97 o 
  -2 -10   9       21.40       19.51      4.00 o 
  -1 -10   9        6.56        5.18      2.66 o 
   0 -10   9       40.91       35.88      5.08 o 
   1 -10   9       66.14       70.80      6.70 o 
   2 -10   9       16.39       13.83      5.66 o 
   3 -10   9        7.28        7.51      3.89 o 
   4 -10   9        3.03        8.28      6.21 o 
   5 -10   9        0.06        0.00      5.45 o 
   6 -10   9        0.00        1.20      4.47 o 
  -7  -9   9       10.80       12.52      3.51 o 
  -6  -9   9       65.67       78.05      7.30 o 
  -5  -9   9       44.28       49.15      6.02 o 
  -4  -9   9        0.59        1.98      2.19 o 
  -3  -9   9        9.98       10.76      3.21 o 
  -2  -9   9       91.94       93.19      7.08 o 
  -1  -9   9        3.57        5.72      2.35 o 
   0  -9   9        3.74        5.50      2.55 o 
   1  -9   9        3.67        5.22      2.47 o 
   2  -9   9       41.87       42.58      6.55 o 
   3  -9   9        9.89        5.54      3.18 o 
   4  -9   9        2.12        1.70      2.90 o 
   5  -9   9        8.15       10.46      5.55 o 
   6  -9   9       15.84       16.34      6.75 o 
  -8  -8   9        7.15        7.48      2.85 o 
  -7  -8   9       15.82       19.00      4.14 o 
  -6  -8   9       38.72       43.99      5.70 o 
  -5  -8   9        4.76        7.74      2.88 o 
  -4  -8   9        6.24        6.90      2.84 o 
  -3  -8   9        2.91        2.35      2.00 o 
  -2  -8   9       90.03       88.09      6.64 o 
  -1  -8   9        0.54        0.00      1.61 o 
   0  -8   9        0.32        0.00      1.63 o 
   1  -8   9       55.04       52.35      5.55 o 
   2  -8   9        2.68        2.12      2.57 o 
   3  -8   9       60.59       58.92      7.19 o 
   4  -8   9       21.87        8.20      9.64 o 
   5  -8   9       63.18       63.93     12.69 o 
   6  -8   9       68.82       96.06     14.48 o 
   7  -8   9       12.34       12.20      6.43 o 
  -9  -7   9        2.10        1.41      3.62 o 
  -8  -7   9       12.37       12.43      3.52 o 
  -7  -7   9       16.72        9.89      3.21 o 
  -6  -7   9       22.50       26.72      4.38 o 
  -5  -7   9        2.22        1.14      1.86 o 
  -4  -7   9       15.26       13.15      3.20 o 
  -3  -7   9        7.88        6.19      2.50 o 
  -2  -7   9        0.29        1.04      1.70 o 
  -1  -7   9        5.79        7.58      2.48 o 
   0  -7   9        0.41        0.70      1.59 o 
   1  -7   9       73.94       82.04      6.28 o 
   2  -7   9       35.71       37.95      5.95 o 
   3  -7   9        1.48        0.18      2.21 o 
   4  -7   9       16.12       19.15      4.82 o 
   5  -7   9      144.72      170.44     16.01 o 
   6  -7   9       71.20       80.08      9.09 o 
   7  -7   9       59.35       69.37     12.96 o 
  -9  -6   9       21.52       23.69      4.52 o 
  -8  -6   9        0.50        1.97      2.39 o 
  -7  -6   9       10.35        7.39      2.80 o 
  -6  -6   9        2.81        4.72      2.59 o 
  -5  -6   9        4.22        2.87      2.24 o 
  -4  -6   9       28.67       24.14      3.88 o 
  -3  -6   9       18.18       15.35      3.19 o 
  -2  -6   9      372.21      333.28     11.23 o 
  -1  -6   9      184.28      175.87      8.28 o 
   0  -6   9        0.88        0.26      1.72 o 
   1  -6   9       55.64       54.91      5.34 o 
   2  -6   9       62.32       63.59      7.06 o 
   3  -6   9        7.77       10.40      3.69 o 
   4  -6   9        1.61        1.85      2.77 o 
   5  -6   9       22.80       29.05      5.70 o 
   6  -6   9       17.86        5.23     11.82 o 
   7  -6   9        0.87        2.83      4.90 o 
 -10  -5   9        1.47        2.79      3.19 o 
  -9  -5   9       15.02       15.70      3.79 o 
  -8  -5   9        0.80        0.16      2.05 o 
  -7  -5   9        4.76        2.46      2.19 o 
  -6  -5   9        2.65        2.35      2.06 o 
  -5  -5   9        6.87        6.75      2.41 o 
  -4  -5   9        0.01        0.00      1.56 o 
  -3  -5   9       41.61       44.47      4.96 o 
  -2  -5   9      406.21      403.73     12.11 o 
  -1  -5   9      727.20      687.98     17.53 o 
   0  -5   9      106.72      102.82      6.32 o 
   1  -5   9       36.26       35.21      4.45 o 
   2  -5   9       26.35       30.39      7.30 o 
   3  -5   9        4.57        4.25      2.89 o 
   4  -5   9       23.75       29.32      5.57 o 
   5  -5   9        5.98        8.29      3.78 o 
   6  -5   9       12.34       16.08      4.84 o 
   7  -5   9       42.08       25.00     20.64 o 
 -10  -4   9       20.94       18.14      5.11 o 
  -9  -4   9       26.35       28.95      6.51 o 
  -8  -4   9       34.00       39.68      5.50 o 
  -7  -4   9        5.71        8.10      2.90 o 
  -6  -4   9       36.75       40.93      5.04 o 
  -5  -4   9      101.97       96.74      8.52 o 
  -4  -4   9       16.49       17.83      3.40 o 
  -3  -4   9        6.82        5.98      2.24 o 
  -2  -4   9        4.45        4.50      2.14 o 
  -1  -4   9      641.80      640.82     14.81 o 
   0  -4   9      193.39      190.59      8.25 o 
   1  -4   9      214.74      205.10      8.59 o 
   2  -4   9        5.38        2.81      1.81 o 
   3  -4   9       12.95       15.46      4.26 o 
   4  -4   9        7.34       11.87      4.04 o 
   5  -4   9       78.25       88.96      8.86 o 
   6  -4   9       31.99       42.91     10.24 o 
   7  -4   9       18.52       23.42      9.15 o 
 -10  -3   9       46.01       39.66      7.68 o 
  -9  -3   9       89.04       95.52     10.10 o 
  -8  -3   9       37.81       42.02      6.88 o 
  -7  -3   9      232.56      219.81      9.63 o 
  -6  -3   9       20.73       20.78      3.81 o 
  -5  -3   9      223.74      203.50      8.78 o 
  -4  -3   9        1.03        2.17      1.82 o 
  -3  -3   9       30.10       29.87      4.05 o 
  -2  -3   9        0.78        1.04      1.63 o 
  -1  -3   9      299.36       93.32     89.30 o 
   0  -3   9        5.82        7.04      2.26 o 
   1  -3   9       56.21       60.46      5.22 o 
   2  -3   9        2.55        4.96      2.13 o 
   3  -3   9        2.39        3.59      3.81 o 
   4  -3   9       20.82       26.25      7.95 o 
   5  -3   9       31.86       35.94      9.58 o 
   6  -3   9        0.01        0.44      4.90 o 
   7  -3   9       14.06       18.62      9.26 o 
 -10  -2   9       27.05       30.83      7.08 o 
  -9  -2   9       66.33       71.63      9.09 o 
  -8  -2   9       57.56       68.90      8.29 o 
  -7  -2   9      102.84      102.40      6.62 o 
  -6  -2   9       14.29       17.02      3.39 o 
  -5  -2   9       38.36       37.83      4.60 o 
  -4  -2   9        1.00        0.16      1.63 o 
  -3  -2   9      129.60      124.16     11.76 o 
  -2  -2   9        1.73        3.02      1.98 o 
  -1  -2   9      133.63      148.22      7.10 o 
   0  -2   9       91.83       86.77      5.58 o 
   1  -2   9        7.23       12.05      2.87 o 
   2  -2   9       23.65       27.44      7.51 o 
   3  -2   9       12.33       11.11      5.55 o 
   4  -2   9        1.28        0.00      3.92 o 
   5  -2   9        7.98        8.39      5.99 o 
   6  -2   9        0.02        0.00      5.55 o 
 -10  -1   9        0.49        4.79      6.97 o 
  -9  -1   9       34.20       37.09      7.05 o 
  -8  -1   9      110.06      113.21      9.34 o 
  -7  -1   9        7.09       14.81      4.52 o 
  -6  -1   9        8.12        8.06      2.32 o 
  -5  -1   9        0.70        1.38      1.58 o 
  -4  -1   9        0.80        0.92      1.57 o 
  -3  -1   9        0.29        0.80      1.71 o 
  -2  -1   9       20.95       21.71      3.45 o 
  -1  -1   9        0.42        2.83      3.16 o 
   0  -1   9       15.56       13.29      5.99 o 
   1  -1   9        0.06        0.00      2.83 o 
   2  -1   9        0.18        0.22      3.38 o 
   3  -1   9       49.81       45.52      9.91 o 
   4  -1   9       15.74       10.02      6.21 o 
   5  -1   9        0.15        0.00      5.45 o 
 -10   0   9       18.07       27.12     10.46 o 
  -9   0   9        7.24        4.79      5.77 o 
  -8   0   9       31.01       29.18      6.08 o 
  -7   0   9        0.09        0.54      2.11 o 
  -6   0   9        1.30        0.00      1.80 o 
  -5   0   9        0.17        0.28      1.63 o 
  -4   0   9        2.68        1.37      1.71 o 
  -3   0   9        6.40        7.51      4.25 o 
  -2   0   9       25.74       23.85      6.64 o 
  -1   0   9        0.03        0.00      2.61 o 
   0   0   9       26.43       22.33      6.97 o 
   1   0   9       20.58       27.01      8.17 o 
   2   0   9      178.90      211.06     17.86 o 
   3   0   9       46.10       42.58      9.80 o 
   4   0   9       13.55       23.31      9.04 o 
   5   0   9        0.30        6.32      8.17 o 
  -9   1   9        0.03        1.56      4.02 o 
  -8   1   9        9.26        8.28      5.01 o 
  -7   1   9        8.87        9.79      3.44 o 
  -6   1   9        6.27        0.00      3.27 o 
  -5   1   9        6.79        3.49      4.14 o 
  -4   1   9       45.97       45.62      6.08 o 
  -3   1   9        2.53        1.20      3.16 o 
  -2   1   9        5.47        9.04      5.12 o 
  -1   1   9        7.62       13.72      5.55 o 
   0   1   9      159.37      169.68     15.57 o 
   1   1   9       58.07       51.51     10.56 o 
   2   1   9      233.64      245.48     19.71 o 
   3   1   9       86.26       94.64     14.05 o 
   4   1   9       47.74       61.10     12.20 o 
  -8   2   9        2.72        4.14      6.86 o 
  -7   2   9       10.57        8.39      5.88 o 
  -6   2   9        1.57        3.59      5.12 o 
  -5   2   9       36.24       19.60      7.19 o 
  -4   2   9      147.44      140.49     13.83 o 
  -3   2   9        6.39        7.19      4.90 o 
  -2   2   9       21.51       22.33      7.41 o 
  -1   2   9        4.29       10.35      5.88 o 
   0   2   9      120.51      131.23     14.38 o 
   1   2   9      102.79      102.92     14.38 o 
   2   2   9        0.29        2.83      4.47 o 
  -7   3   9       22.12       42.80     11.65 o 
  -6   3   9        1.28        2.61      5.99 o 
  -5   3   9        9.29        9.47      6.43 o 
  -4   3   9       63.70       66.22     11.54 o 
  -2   3   9        7.41        3.92      4.68 o 
  -1   3   9        1.81        7.19      5.88 o 
   0   3   9       53.28       76.34     12.74 o 
   1   3   9        0.26        2.07      4.36 o 
  -4   4   9        2.10        0.98      5.77 o 
  -4 -11  10        1.46        3.42      2.75 o 
  -3 -11  10       15.58       20.60      4.44 o 
  -2 -11  10       11.25       17.11      4.20 o 
  -1 -11  10       11.82       12.98      3.83 o 
   0 -11  10        4.18        2.39      2.38 o 
   1 -11  10        2.81        3.10      2.70 o 
   2 -11  10        0.11        0.00      1.98 o 
   3 -11  10        0.09        1.52      7.08 o 
  -5 -10  10       28.69       36.20      5.39 o 
  -4 -10  10        9.76        9.97      3.30 o 
  -3 -10  10        0.10        0.67      2.26 o 
  -2 -10  10        0.02        0.11      2.17 o 
  -1 -10  10        6.40        9.69      3.45 o 
   0 -10  10        2.17        4.56      2.63 o 
   1 -10  10       31.30       37.74      5.43 o 
   2 -10  10       23.19       20.24      5.16 o 
   3 -10  10        0.05        0.41      3.66 o 
   4 -10  10       10.51       19.17      7.51 o 
  -7  -9  10        0.58        0.00      2.01 o 
  -6  -9  10        0.01        0.00      1.99 o 
  -5  -9  10       10.76        8.37      3.12 o 
  -4  -9  10       15.54       17.51      3.92 o 
  -3  -9  10       12.59       13.36      3.52 o 
  -2  -9  10       21.40       22.09      4.18 o 
  -1  -9  10        0.08        0.90      2.00 o 
   0  -9  10        0.13        0.65      1.97 o 
   1  -9  10       19.85       22.38      4.30 o 
   2  -9  10      132.93      141.83      8.71 o 
   3  -9  10        5.35        5.45      3.23 o 
   4  -9  10        9.27        9.18     10.18 o 
   5  -9  10        4.93        9.58      5.88 o 
  -8  -8  10        0.39        1.68      2.21 o 
  -7  -8  10       14.92       20.64      4.36 o 
  -6  -8  10       14.43       13.84      3.67 o 
  -5  -8  10        8.87       11.03      3.37 o 
  -4  -8  10        4.35        2.79      2.32 o 
  -3  -8  10       42.07       44.65      5.70 o 
  -2  -8  10       85.81       94.37      8.79 o 
  -1  -8  10        1.10        0.00      1.98 o 
   0  -8  10        0.00        0.00      1.92 o 
   1  -8  10       12.27       16.44      3.82 o 
   2  -8  10       44.74       49.46      5.90 o 
   3  -8  10        2.46        0.05      2.85 o 
   4  -8  10       13.18       13.00      4.45 o 
   5  -8  10        2.83        2.16      3.05 o 
  -8  -7  10        6.40        6.69      2.66 o 
  -7  -7  10       26.69       19.46      4.96 o 
  -6  -7  10       28.26       33.73      5.08 o 
  -5  -7  10       54.28       60.03      6.42 o 
  -4  -7  10       17.24       17.52      3.73 o 
  -3  -7  10       26.06       23.52      4.13 o 
  -2  -7  10       52.60       57.54      7.28 o 
  -1  -7  10        2.39        5.83      2.64 o 
   0  -7  10        0.03        0.95      1.86 o 
   1  -7  10       52.45       56.78      5.96 o 
   2  -7  10       39.04       43.80      5.56 o 
   3  -7  10       27.41       29.86      5.77 o 
   4  -7  10       46.70       53.12      7.45 o 
   5  -7  10        5.00        6.76      3.88 o 
   6  -7  10       28.44       13.26     15.90 o 
  -9  -6  10       23.07       29.26      4.86 o 
  -8  -6  10       16.85       25.65      4.86 o 
  -7  -6  10        7.05        6.67      2.84 o 
  -6  -6  10       54.51       54.73      6.17 o 
  -5  -6  10       79.64       83.46      7.07 o 
  -4  -6  10        1.48        3.52      2.52 o 
  -3  -6  10       72.21       77.74      6.64 o 
  -2  -6  10      127.90      123.55      7.42 o 
  -1  -6  10       93.77       94.49      6.55 o 
   0  -6  10        0.91        1.58      1.95 o 
   1  -6  10       17.54       22.18      3.92 o 
   2  -6  10        7.86        8.05      2.77 o 
   3  -6  10        4.76        7.51      3.47 o 
   4  -6  10       42.81       46.29      7.05 o 
   5  -6  10        2.56        1.74      5.99 o 
   6  -6  10        0.09        0.23      3.36 o 
  -9  -5  10       13.31       24.47      5.89 o 
  -8  -5  10       24.98       28.86      5.49 o 
  -7  -5  10        8.93        8.21      3.26 o 
  -6  -5  10       85.52       81.23      7.04 o 
  -5  -5  10       52.05       57.30      6.02 o 
  -4  -5  10        9.86       12.34      3.27 o 
  -3  -5  10       23.26       16.84      3.60 o 
  -2  -5  10      126.47      128.90      7.46 o 
  -1  -5  10      102.77      100.40      6.57 o 
   0  -5  10       58.39       51.62      5.47 o 
   1  -5  10        1.84        1.35      1.99 o 
   2  -5  10        3.93        4.27      2.37 o 
   3  -5  10       29.83       29.41      8.39 o 
   4  -5  10        2.09        4.48      3.63 o 
   5  -5  10       35.67       46.18      7.79 o 
   6  -5  10       11.51       17.53      8.60 o 
  -9  -4  10       48.78       49.69      8.52 o 
  -8  -4  10       37.59       46.77      6.05 o 
  -7  -4  10       27.63       29.63      4.81 o 
  -6  -4  10        0.25        0.00      2.09 o 
  -5  -4  10       16.32       18.90      3.75 o 
  -4  -4  10       26.80       26.01      4.16 o 
  -3  -4  10       19.57       20.17      3.79 o 
  -2  -4  10       35.12       36.84      4.75 o 
  -1  -4  10        6.11        4.49      2.36 o 
   0  -4  10       30.31       25.74      4.08 o 
   1  -4  10        5.73        2.47      2.13 o 
   2  -4  10        6.33        6.14      2.69 o 
   3  -4  10      266.58      248.80     10.45 o 
   4  -4  10        5.30        2.18      4.68 o 
   5  -4  10       62.53       76.13     12.96 o 
  -9  -3  10       59.69       61.53      9.27 o 
  -8  -3  10       47.46       57.69      8.39 o 
  -7  -3  10        1.29        2.09      2.32 o 
  -6  -3  10       47.67       41.14      5.30 o 
  -5  -3  10        0.53        1.14      2.06 o 
  -4  -3  10        1.28        3.03      2.20 o 
  -3  -3  10       24.52       28.04      4.24 o 
  -2  -3  10       28.89        5.77      5.88 o 
  -1  -3  10        4.10        4.97      2.49 o 
   0  -3  10       26.27       29.19      4.32 o 
   1  -3  10        7.36        4.98      2.46 o 
   2  -3  10        3.15        0.00      3.38 o 
   3  -3  10      186.88      203.11     18.08 o 
   4  -3  10        2.51        3.49      5.55 o 
   5  -3  10       26.56       32.24     10.35 o 
  -9  -2  10       11.46       16.82      6.21 o 
  -8  -2  10       34.02       41.40      7.22 o 
  -7  -2  10        0.02        0.00      2.68 o 
  -6  -2  10        7.96        9.87      3.08 o 
  -5  -2  10       13.26       12.46      3.81 o 
  -4  -2  10       18.31        4.57      6.65 o 
  -3  -2  10        5.45        5.19      2.44 o 
  -2  -2  10      102.40       98.74      6.42 o 
  -1  -2  10       84.44       98.91      6.30 o 
   0  -2  10        0.37        0.00      3.16 o 
   1  -2  10        0.78        1.09      3.92 o 
   2  -2  10       35.60       46.83     10.56 o 
   3  -2  10       67.01       64.04     12.31 o 
   4  -2  10        5.35        8.82      7.19 o 
   5  -2  10        1.01        3.16      7.62 o 
  -9  -1  10        0.53        2.79      4.59 o 
  -8  -1  10        1.38        2.84      4.18 o 
  -7  -1  10        7.00       10.62      4.20 o 
  -6  -1  10        1.21        0.72      2.49 o 
  -5  -1  10       75.12       78.68      6.35 o 
  -4  -1  10       70.32       78.89      6.08 o 
  -3  -1  10        6.48        5.55      4.57 o 
  -2  -1  10       12.29       17.10      6.43 o 
  -1  -1  10       99.42      103.46     12.42 o 
   0  -1  10       55.66       50.32     10.24 o 
   1  -1  10        0.63        3.92      4.57 o 
   2  -1  10       69.26       64.47     11.76 o 
   3  -1  10       40.97       60.88     12.96 o 
   4  -1  10        8.04        5.45      7.19 o 
  -8   0  10        8.87       12.03      5.04 o 
  -7   0  10       67.18       74.70      8.50 o 
  -6   0  10        4.66        2.40      4.79 o 
  -4   0  10       84.28       94.10     11.54 o 
  -3   0  10       27.64       20.37      6.97 o 
  -2   0  10        0.37        0.65      3.59 o 
  -1   0  10       29.16       29.51      8.49 o 
   0   0  10        1.89        3.59      4.57 o 
   1   0  10        1.02        2.18      4.03 o 
   2   0  10       43.81       55.76     11.87 o 
   3   0  10       29.90       34.52      9.58 o 
  -8   1  10        7.54       14.16      8.60 o 
  -7   1  10       24.18       20.37      8.17 o 
  -6   1  10        2.99        2.94      5.66 o 
  -4   1  10       97.83      110.87     12.63 o 
  -3   1  10       41.30       43.35      9.47 o 
  -2   1  10        1.99        1.96      3.81 o 
  -1   1  10       10.09       11.33      6.21 o 
   0   1  10        0.04        3.05      3.59 o 
   1   1  10        0.16        0.00      3.38 o 
   2   1  10       17.17       18.95      7.19 o 
  -6   2  10        2.53        0.00      5.34 o 
  -3   2  10       48.60       51.51     10.46 o 
  -2   2  10        0.30        0.00      3.70 o 
  -1   2  10        2.87        0.65      4.36 o 
   0   2  10        2.37        3.49      4.79 o 
  -2 -11  11        6.62        8.14      3.38 o 
  -1 -11  11        0.88        3.60      2.68 o 
   0 -11  11        3.18        8.17      3.33 o 
  -4 -10  11        4.91        3.93      2.59 o 
  -3 -10  11       25.44       29.19      5.15 o 
  -2 -10  11       27.90       30.66      5.18 o 
  -1 -10  11        3.14        4.93      2.76 o 
   0 -10  11        5.52        6.51      3.05 o 
   1 -10  11       25.83       34.60      5.40 o 
   2 -10  11       17.78       21.52      5.27 o 
  -6  -9  11       23.07       22.43      4.38 o 
  -5  -9  11        6.34       10.41      3.37 o 
  -4  -9  11        8.75        8.09      2.81 o 
  -3  -9  11       10.81       11.57      3.62 o 
  -2  -9  11       23.47       24.91      4.49 o 
  -1  -9  11       14.60       12.48      3.90 o 
   0  -9  11       24.65       17.56      4.41 o 
   1  -9  11       32.09       40.39      6.08 o 
   2  -9  11        2.49        5.27      3.41 o 
   3  -9  11       17.22       16.69      4.72 o 
  -7  -8  11       15.51       19.50      4.14 o 
  -6  -8  11       84.20       89.39      7.99 o 
  -5  -8  11       39.61       39.78      5.63 o 
  -4  -8  11        1.67        0.00      1.96 o 
  -3  -8  11        0.02        0.00      2.59 o 
  -2  -8  11        1.51        3.14      2.76 o 
  -1  -8  11        8.12        9.49      3.54 o 
   0  -8  11        3.75        3.31      2.89 o 
   1  -8  11        5.25        9.46      3.72 o 
   2  -8  11        4.58        6.84      3.52 o 
   3  -8  11        7.55        7.50      3.88 o 
   4  -8  11        0.09        1.27      3.52 o 
  -7  -7  11        3.06        4.73      2.51 o 
  -6  -7  11       72.30       82.61      7.79 o 
  -5  -7  11       38.37       38.73      5.68 o 
  -4  -7  11        6.66        6.77      3.18 o 
  -3  -7  11        0.00        1.14      2.32 o 
  -2  -7  11        8.34        7.06      2.93 o 
  -1  -7  11       22.01       14.74      3.78 o 
   0  -7  11        2.49        0.62      2.31 o 
   1  -7  11        3.29        1.24      2.43 o 
   2  -7  11        5.25        6.33      3.17 o 
   3  -7  11        0.60        0.10      2.72 o 
   4  -7  11        0.49        6.15      4.12 o 
  -8  -6  11        9.00       18.18      5.09 o 
  -7  -6  11        1.75        4.09      2.91 o 
  -6  -6  11       16.22       21.83      4.55 o 
  -5  -6  11        5.66        9.13      3.28 o 
  -4  -6  11        5.55        3.65      2.56 o 
  -3  -6  11        7.87        4.78      2.60 o 
  -2  -6  11        0.14        0.00      2.05 o 
  -1  -6  11       28.31       26.96      4.58 o 
   0  -6  11        0.00        0.00      2.12 o 
   1  -6  11        7.22        8.74      3.22 o 
   2  -6  11       31.57       27.56      4.91 o 
   3  -6  11       22.82       34.56      5.47 o 
   4  -6  11        2.84        3.49      5.77 o 
  -8  -5  11        0.84        2.19      3.34 o 
  -7  -5  11       10.15       14.11      4.22 o 
  -6  -5  11        1.89        1.36      2.67 o 
  -5  -5  11        0.26        1.23      2.25 o 
  -4  -5  11        0.55        0.00      1.86 o 
  -3  -5  11        2.08        5.00      2.66 o 
  -2  -5  11        0.09        1.60      2.32 o 
  -1  -5  11        0.54        1.60      2.24 o 
   0  -5  11        5.60        6.46      2.91 o 
   1  -5  11       77.44       83.50      7.12 o 
   2  -5  11       67.87       62.58     16.77 o 
   3  -5  11       20.52       12.52      3.69 o 
   4  -5  11        6.31        0.87      5.88 o 
  -8  -4  11        5.43        9.95      5.39 o 
  -7  -4  11        0.01        0.00      2.48 o 
  -6  -4  11        1.27        2.73      2.59 o 
  -5  -4  11       10.52       10.27      3.23 o 
  -4  -4  11       16.09       19.25      4.09 o 
  -3  -4  11       12.75       12.78      3.39 o 
  -2  -4  11       29.27       41.96      5.25 o 
  -1  -4  11       13.20        8.17      4.85 o 
   0  -4  11       26.71       26.34      4.55 o 
   1  -4  11       59.03       66.39      6.51 o 
   2  -4  11       53.48       67.63     12.52 o 
   3  -4  11        4.25       11.65      7.30 o 
   4  -4  11       25.15       31.80     11.00 o 
  -8  -3  11        0.68        0.00      4.47 o 
  -7  -3  11       14.63       17.01      5.69 o 
  -6  -3  11       16.87       20.18      4.18 o 
  -5  -3  11       59.43       70.24      6.62 o 
  -4  -3  11       39.50       51.48      5.84 o 
  -3  -3  11        4.89        3.33      2.17 o 
  -2  -3  11       27.14       32.52      4.75 o 
  -1  -3  11       63.64       74.37      6.61 o 
   0  -3  11       27.38       36.16      9.58 o 
   1  -3  11        2.29        4.36      4.03 o 
   2  -3  11       12.98       25.16      9.37 o 
   3  -3  11        1.38        0.00      5.99 o 
  -8  -2  11       31.87       39.81      7.90 o 
  -7  -2  11        4.80        6.47      4.50 o 
  -6  -2  11       11.12       14.14      3.98 o 
  -5  -2  11       62.39       19.84     14.30 o 
  -4  -2  11      102.49      126.85      7.68 o 
  -3  -2  11        2.81        2.40      3.70 o 
  -2  -2  11       47.87       45.74     10.02 o 
  -1  -2  11       21.90       22.00      7.84 o 
   0  -2  11        4.97        6.53      4.68 o 
   1  -2  11       16.19       20.15      7.62 o 
   2  -2  11        0.07        0.76      3.92 o 
   3  -2  11        0.00        2.50      7.73 o 
  -7  -1  11        1.05        0.38      3.64 o 
  -5  -1  11       31.30       28.75      8.28 o 
  -4  -1  11      100.24      110.65     13.07 o 
  -3  -1  11        0.36        1.20      3.92 o 
  -2  -1  11       17.88       18.95      7.62 o 
  -1  -1  11        0.84        5.88      4.68 o 
   0  -1  11        9.33       11.76      5.45 o 
   1  -1  11        0.07        1.20      3.49 o 
   2  -1  11        4.41        6.10      4.57 o 
  -4   0  11       12.71       18.95      7.73 o 
  -3   0  11        0.03        0.00      4.03 o 
  -2   0  11        0.01        1.20      3.92 o 
  -1   0  11        0.07        3.27      3.81 o 
   0   0  11        9.83       12.74      5.99 o 
  -4  -9  12        0.39        3.13      2.39 o 
  -3  -9  12        1.35        4.71      3.64 o 
  -2  -9  12        0.64        0.00      3.62 o 
  -1  -9  12        0.58        0.00      3.49 o 
   0  -9  12       15.83       15.06      5.07 o 
   1  -9  12        1.81        2.04      3.90 o 
  -5  -8  12        7.64        6.89      3.63 o 
  -4  -8  12        8.93       11.59      3.83 o 
  -3  -8  12       10.09        9.16      3.80 o 
  -2  -8  12       41.96       45.56      6.71 o 
  -1  -8  12        5.78        8.25      4.05 o 
   0  -8  12        6.44        5.31      3.91 o 
   1  -8  12        8.97       12.35      4.69 o 
   2  -8  12       21.13       21.73      5.51 o 
  -6  -7  12        0.03        1.68      2.69 o 
  -5  -7  12        0.87        1.56      2.67 o 
  -4  -7  12        3.49        1.97      2.81 o 
  -3  -7  12       60.57       62.09      7.05 o 
  -2  -7  12      126.17      134.29      9.03 o 
  -1  -7  12       64.08       64.64      7.25 o 
   0  -7  12        1.48        1.35      3.12 o 
   1  -7  12        7.32       10.67      4.46 o 
   2  -7  12        2.65        6.45      4.16 o 
  -6  -6  12        0.48        3.69      3.26 o 
  -5  -6  12        8.50        7.77      3.46 o 
  -4  -6  12        7.08        7.27      3.27 o 
  -3  -6  12       34.41       34.84      5.55 o 
  -2  -6  12       75.56       92.36      8.06 o 
  -1  -6  12       56.46       68.87      7.20 o 
   0  -6  12       11.10       15.29      4.27 o 
   1  -6  12       17.59       23.57      5.13 o 
   2  -6  12        0.87        0.64      3.30 o 
  -6  -5  12        0.03        2.27      3.09 o 
  -5  -5  12       22.02       33.01      5.46 o 
  -4  -5  12       13.18       20.64      4.71 o 
  -3  -5  12        2.00        2.30      2.72 o 
  -2  -5  12       35.51       38.17      5.60 o 
  -1  -5  12       20.92       27.24      6.52 o 
   0  -5  12        0.56        0.00      2.23 o 
   1  -5  12        5.50        2.15      3.01 o 
   2  -5  12       21.83       22.87      9.69 o 
  -6  -4  12        1.32        2.04      2.89 o 
  -5  -4  12       17.81       24.66      4.76 o 
  -4  -4  12        5.99       11.08      3.90 o 
  -3  -4  12        0.55        0.69      2.56 o 
  -2  -4  12        2.66        1.21      2.53 o 
  -1  -4  12        4.89        4.65      2.91 o 
   0  -4  12        0.66        0.54      3.70 o 
   1  -4  12        2.27        1.09      3.81 o 
  -6  -3  12        7.27        7.98      3.75 o 
  -5  -3  12        3.75        5.73      3.03 o 
  -4  -3  12        0.09        1.84      2.46 o 
  -3  -3  12        0.01        0.00      3.38 o 
  -2  -3  12        3.22        0.54      3.59 o 
  -1  -3  12        0.24        0.33      2.94 o 
   0  -3  12       11.99       16.88      6.64 o 
   1  -3  12        2.18        2.18      3.05 o 
  -5  -2  12        2.15        4.68      4.47 o 
  -4  -2  12        2.74        5.23      5.01 o 
  -3  -2  12        0.90        0.00      3.81 o 
  -2  -2  12       14.46       11.33      5.55 o 
  -1  -2  12        3.14        3.27      4.14 o 
                                                 
